# Supplementary material for: Proximity-dependent biotinylation detects associations between SARS coronavirus nonstructural protein 1 and stress granule–associated proteins
Source: J Biol Chem. 2021 Nov 11;297(6):101399. doi: 10.1016/j.jbc.2021.101399 (PMC8580555; doi:10.1016/j.jbc.2021.101399)
Supplement: Tables S1–S5 [file mmc1.xlsx]

## Sheet: Read me
Protein Groups Identified. All proteins and quantitative measurements from 18 LC-MS/MS analyses searched with MaxQuant.
Quantified in all samples: To assess the affinity enrichment analysis, proteins were filtered to retain those quantified in all samples (SCoV nsp1 (n=2), SCoV2 nsp1 (n=2), and BioID2 (n=2). These data and results of the t test are shown in the volcano plot.
Proximal to nsp1: Proteins reaching a threshold FDR<0.05 and S0 parameter 0.5 that are enriched in SARS CoV nsp1 as compared to BioID2.
Quantified in all Nsp1: To expand the dataset to include proteins not quantified in the BioID2 control, proteins were filtered to retain those observed in all SARS NCoV samples. Missing values in BioID2 were imputed.
CoV2 vs CoV: Proteins were filtered to retain those observed in both NCoV2 nsp1 experiments or in both NCoV nsp1 experiments. Missing values were imputed.

## Sheet: Table1Protein Groups Identified
All Protein Groups filtered to remove common contaminants, reversed database hits, and proteins identified with a modified peptide. Majority protein IDs	Protein names	Gene names	BioID2 LFQ intensity BioID2_1	BioID2 LFQ intensity BioID2_2	LFQ intensity SCoV2 nsp1_1	LFQ intensity SCoV2 nsp1_2	LFQ intensity SCoV nsp1_1	LFQ intensity SCoV nsp1_2	Peptides	Razor + unique peptides	Unique peptides	Sequence coverage [%]	Unique + razor sequence coverage [%]	Unique sequence coverage [%]	Mol. weight [kDa]	Q-value	Score	Intensity	MS/MS count	Protein IDs	id	Entry name	Protein names_	Gene names_	Length	Pathway	Gene ontology (biological process)	Gene ontology (cellular component)	Gene ontology (molecular function)	Reactome Pathway Name
Q5VT66;Q5VT66-2;Q5VT66-3	Mitochondrial amidoxime-reducing component 1	2021-03-01	NaN	NaN	NaN	21.0212	NaN	20.9214	8	8	8	29.1	29.1	29.1	37.499	0	19.623	368560000	22	Q5VT66;Q5VT66-2;Q5VT66-3;Q969Z3;Q969Z3-2	2697	MARC1_HUMAN;MARC2_HUMAN	Mitochondrial amidoxime reducing component 2 (mARC2) (EC 1.7.-.-) (Molybdenum cofactor sulfurase C-terminal domain-containing protein 2) (MOSC domain-containing protein 2) (Moco sulfurase C-terminal domain-containing protein 2);Mitochondrial amidoxime-reducing component 1 (mARC1) (EC 1.7.-.-) (Molybdenum cofactor sulfurase C-terminal domain-containing protein 1) (MOSC domain-containing protein 1)…	MARC1 MOSC1;MARC2 MOSC2	335;337		nitrate metabolic process [GO:0042126]; oxidation-reduction process [GO:0055114]; xenobiotic metabolic process [GO:0006805];detoxification of nitrogen compound [GO:0051410]	mitochondrial outer membrane [GO:0005741]; mitochondrion [GO:0005739]; peroxisome [GO:0005777];integral component of membrane [GO:0016021];mitochondrial outer membrane [GO:0005741]	molybdopterin cofactor binding [GO:0043546]; nitrate reductase activity [GO:0008940]; pyridoxal phosphate binding [GO:0030170];molybdenum ion binding [GO:0030151]	Phase I - Functionalization of compounds
Q9NX47	E3 ubiquitin-protein ligase MARCH5	2021-03-05	NaN	NaN	NaN	NaN	NaN	NaN	2	2	2	9.7	9.7	9.7	31.231	0.0030236	2.1305	36123000	3	Q9NX47	4710	MARH5_HUMAN	E3 ubiquitin-protein ligase MARCH5 (EC 2.3.2.27) (Membrane-associated RING finger protein 5) (Membrane-associated RING-CH protein V) (MARCH-V) (Mitochondrial ubiquitin ligase) (MITOL) (RING finger protein 153) (RING-type E3 ubiquitin transferase MARCH5)	MARCH5 RNF153	278	protein ubiquitination.;PATHWAY: Protein modification	positive regulation of mitochondrial fission [GO:0090141]; protein autoubiquitination [GO:0051865]; protein localization to mitochondrion [GO:0070585]; protein polyubiquitination [GO:0000209]; regulation of mitochondrial fission [GO:0090140];negative regulation of cell aging [GO:0090344]	endoplasmic reticulum membrane [GO:0005789]; integral component of membrane [GO:0016021]; membrane [GO:0016020]; mitochondrial outer membrane [GO:0005741]; mitochondrion [GO:0005739];endoplasmic reticulum [GO:0005783]	ubiquitin-protein transferase activity [GO:0004842]; zinc ion binding [GO:0008270];GTPase binding [GO:0051020]
Q15019;Q15019-2;Q15019-3	Septin-2	2021-09-02	22.447	21.226	25.3246	25.4091	25.5049	25.3996	42	42	41	88.6	88.6	88.6	41.487	0	323.31	25656000000	396	Q15019;Q15019-2;Q15019-3	2321	SEPT2_HUMAN	Septin-2 (Neural precursor cell expressed developmentally down-regulated protein 5) (NEDD-5)	SEPTIN2 DIFF6 KIAA0158 NEDD5 SEPT2	361		cytoskeleton-dependent cytokinesis [GO:0061640]; neuron projection development [GO:0031175]; smoothened signaling pathway [GO:0007224]; spermatogenesis [GO:0007283];cilium assembly [GO:0060271]	axoneme [GO:0005930]; ciliary membrane [GO:0060170]; cleavage furrow [GO:0032154]; condensed chromosome kinetochore [GO:0000777]; cytoplasm [GO:0005737]; exocyst [GO:0000145]; extracellular exosome [GO:0070062]; intercellular bridge [GO:0045171]; microtubule cytoskeleton [GO:0015630]; midbody [GO:0030496]; non-motile cilium [GO:0097730]; nucleoplasm [GO:0005654]; nucleus [GO:0005634]; perinuclear…	GTP binding [GO:0005525]; GTPase activity [GO:0003924]; identical protein binding [GO:0042802];cadherin binding [GO:0045296]	Anchoring of the basal body to the plasma membrane
Q9UH03;Q9UH03-2	Neuronal-specific septin-3	2021-09-03	NaN	NaN	NaN	NaN	NaN	NaN	1	1	1	2.8	2.8	2.8	40.703	0.0014632	2.6299	18820000	2	Q9UH03;Q9UH03-2	4907	SEPT3_HUMAN	Neuronal-specific septin-3	SEPTIN3 SEP3 SEPT3	358		cytoskeleton-dependent cytokinesis [GO:0061640]	microtubule cytoskeleton [GO:0015630]; neuron projection [GO:0043005]; presynapse [GO:0098793]; presynaptic cytoskeleton [GO:0099569]; septin complex [GO:0031105]; septin ring [GO:0005940];cell junction [GO:0030054]	GTP binding [GO:0005525]; identical protein binding [GO:0042802];GTPase activity [GO:0003924]
Q99719;Q99719-2	Septin-5	2021-09-05	NaN	NaN	NaN	NaN	NaN	NaN	5	5	5	14.6	14.6	14.6	42.777	0.00023895	5.0135	72599000	4	Q99719;Q99719-2	4002	SEPT5_HUMAN	Septin-5 (Cell division control-related protein 1) (CDCrel-1) (Peanut-like protein 1)	SEPTIN5 PNUTL1 SEPT5	369		cytoskeleton-dependent cytokinesis [GO:0061640]; regulation of exocytosis [GO:0017157]; regulation of synaptic vesicle exocytosis [GO:2000300]; social behavior [GO:0035176]; synaptic vesicle targeting [GO:0016080];adult behavior [GO:0030534]	plasma membrane [GO:0005886]; septin complex [GO:0031105]; septin ring [GO:0005940]; synaptic vesicle [GO:0008021];microtubule cytoskeleton [GO:0015630]	GTP binding [GO:0005525]; identical protein binding [GO:0042802]; structural molecule activity [GO:0005198];GTPase activity [GO:0003924]
Q14141;Q14141-2;Q14141-4;Q14141-3	Septin-6	2021-09-06	20.4003	21.5373	22.0308	22.898	22.688	23.7446	17	9	9	35.5	24	24	49.716	0	323.31	2436200000	60	Q14141;Q14141-2;Q14141-4;Q14141-3	2220	SEPT6_HUMAN	Septin-6	SEPTIN6 KIAA0128 SEP2 SEPT6	434		cilium assembly [GO:0060271]; cytoskeleton-dependent cytokinesis [GO:0061640]; mitotic cytokinesis [GO:0000281]; spermatogenesis [GO:0007283]; viral process [GO:0016032];cell differentiation [GO:0030154]	cleavage furrow [GO:0032154]; condensed chromosome kinetochore [GO:0000777]; microtubule cytoskeleton [GO:0015630]; midbody [GO:0030496]; septin collar [GO:0032173]; septin complex [GO:0031105]; septin ring [GO:0005940]; sperm annulus [GO:0097227]; spindle [GO:0005819]; synaptic vesicle [GO:0008021];axon terminus [GO:0043679]	GTP binding [GO:0005525];GTPase activity [GO:0003924]
Q16181;Q16181-2	Septin-7	2021-09-07	20.3717	21.3671	24.8037	24.8853	24.9369	24.7424	38	37	37	74.8	71.2	71.2	50.679	0	323.31	20288000000	263	Q16181;Q16181-2;Q6ZU15	2441	SEP14_HUMAN;SEPT7_HUMAN	Septin-14;Septin-7 (CDC10 protein homolog)	SEPTIN14 SEPT14;SEPTIN7 CDC10 SEPT7	432;437		cilium assembly [GO:0060271]; cytoskeleton-dependent cytokinesis [GO:0061640]; negative regulation of cell migration [GO:0030336]; negative regulation of G1/S transition of mitotic cell cycle [GO:2000134]; positive regulation of apoptotic process [GO:0043065]; positive regulation of non-motile cilium assembly [GO:1902857]; protein heterooligomerization [GO:0051291]; regulation of embryonic cell s…	cleavage furrow [GO:0032154]; condensed chromosome kinetochore [GO:0000777]; cytosol [GO:0005829]; extracellular exosome [GO:0070062]; microtubule cytoskeleton [GO:0015630]; midbody [GO:0030496]; non-motile cilium [GO:0097730]; nucleus [GO:0005634]; septin complex [GO:0031105]; septin ring [GO:0005940]; sperm annulus [GO:0097227]; spindle [GO:0005819]; stress fiber [GO:0001725];axoneme [GO:000593…	GTP binding [GO:0005525]; GTPase activity [GO:0003924]; identical protein binding [GO:0042802]; structural molecule activity [GO:0005198];cadherin binding [GO:0045296];GTPase activity [GO:0003924]	MAPK6/MAPK4 signaling
Q92599;Q92599-4;Q92599-2;Q92599-3	Septin-8	2021-09-08	NaN	20.2933	23.5092	23.118	23.4852	22.7194	24	16	16	48.4	39.1	39.1	55.756	0	151.88	3504300000	78	Q92599;Q92599-4;Q92599-2;Q92599-3	3545	SEPT8_HUMAN	Septin-8	SEPTIN8 KIAA0202 SEPT8	483		regulation of intracellular protein transport [GO:0033157]; regulation of protein stability [GO:0031647]; regulation of SNARE complex assembly [GO:0035542];cytoskeleton-dependent cytokinesis [GO:0061640]	cell junction [GO:0030054]; microtubule cytoskeleton [GO:0015630]; presynapse [GO:0098793]; septin complex [GO:0031105]; septin ring [GO:0005940]; synaptic vesicle membrane [GO:0030672];axon [GO:0030424]	GTP binding [GO:0005525];GTPase activity [GO:0003924]
Q9UHD8-5;Q9UHD8;Q9UHD8-2;Q9UHD8-7;Q9UHD8-3;Q9UHD8-9;Q9UHD8-8	Septin-9	2021-09-09	19.8543	21.6357	24.2508	22.9709	24.2863	22.7803	51	51	21	82.2	82.2	39.4	64.681	0	323.31	9546200000	276	Q9UHD8-5;Q9UHD8;Q9UHD8-2;Q9UHD8-7;Q9UHD8-3;Q9UHD8-9;Q9UHD8-8	4918	SEPT9_HUMAN	Septin-9 (MLL septin-like fusion protein MSF-A) (MLL septin-like fusion protein) (Ovarian/Breast septin) (Ov/Br septin) (Septin D1)	SEPTIN9 KIAA0991 MSF SEPT9	586		positive regulation of non-motile cilium assembly [GO:1902857]; protein heterooligomerization [GO:0051291];cytoskeleton-dependent cytokinesis [GO:0061640]	axoneme [GO:0005930]; cytoplasm [GO:0005737]; microtubule [GO:0005874]; microtubule cytoskeleton [GO:0015630]; non-motile cilium [GO:0097730]; perinuclear region of cytoplasm [GO:0048471]; septin complex [GO:0031105]; septin ring [GO:0005940]; stress fiber [GO:0001725];actin cytoskeleton [GO:0015629]	GTP binding [GO:0005525]; GTPase activity [GO:0003924];cadherin binding [GO:0045296]
Q9P0V9;Q9P0V9-2;Q9P0V9-3	Septin-10	2021-09-10	NaN	NaN	22.2814	21.7122	22.0908	21.787	17	14	14	43.6	38.5	38.5	52.592	0	94.338	1393000000	48	Q9P0V9;Q9P0V9-2;Q9P0V9-3	4805	SEP10_HUMAN	Septin-10	SEPTIN10 SEPT10	454		cytoskeleton-dependent cytokinesis [GO:0061640]	septin complex [GO:0031105]; septin ring [GO:0005940];microtubule cytoskeleton [GO:0015630]	GTP binding [GO:0005525];GTPase activity [GO:0003924]
Q9NVA2;Q9NVA2-2	Septin-11	2021-09-11	21.4935	20.9468	25.17	24.8975	24.9431	24.5453	30	30	19	55.5	55.5	38.5	49.398	0	310.03	14540000000	186	Q9NVA2;Q9NVA2-2	4655	SEP11_HUMAN	Septin-11	SEPTIN11 SEPT11	429		cytoskeleton-dependent cytokinesis [GO:0061640]; protein heterooligomerization [GO:0051291]; regulation of synapse organization [GO:0050807];cilium assembly [GO:0060271]	cell junction [GO:0030054]; dendritic spine [GO:0043197]; GABA-ergic synapse [GO:0098982]; glutamatergic synapse [GO:0098978]; microtubule cytoskeleton [GO:0015630]; postsynaptic specialization of symmetric synapse [GO:0099629]; septin complex [GO:0031105]; septin ring [GO:0005940]; stress fiber [GO:0001725];axon [GO:0030424]	GTP binding [GO:0005525];GTPase activity [GO:0003924]
Q9NRG9;Q9NRG9-2	Aladin	AAAS	21.4956	22.0211	22.0855	21.9203	22.7172	21.9353	13	13	13	28.9	28.9	28.9	59.573	0	95.5	1407600000	69	Q9NRG9;Q9NRG9-2	4593	AAAS_HUMAN	Aladin (Adracalin)	AAAS ADRACALA GL003	546		intracellular transport of virus [GO:0075733]; learning [GO:0007612]; microtubule bundle formation [GO:0001578]; mitotic spindle assembly [GO:0090307]; mRNA export from nucleus [GO:0006406]; nucleocytoplasmic transport [GO:0006913]; protein sumoylation [GO:0016925]; regulation of cellular response to heat [GO:1900034]; regulation of gene silencing by miRNA [GO:0060964]; regulation of glycolytic p…	cytosol [GO:0005829]; host cell [GO:0043657]; membrane [GO:0016020]; mitotic spindle [GO:0072686]; nuclear envelope [GO:0005635]; nuclear membrane [GO:0031965]; nuclear pore [GO:0005643]; nucleoplasm [GO:0005654]; nucleus [GO:0005634]; spindle pole [GO:0000922];centrosome [GO:0005813]		ISG15 antiviral mechanism
Q6PD74;Q6PD74-2	Alpha- and gamma-adaptin-binding protein p34	AAGAB	NaN	NaN	NaN	NaN	NaN	NaN	2	2	2	9.5	9.5	9.5	34.593	0.0010917	3.3175	73582000	1	Q6PD74;Q6PD74-2	2834	AAGAB_HUMAN	Alpha- and gamma-adaptin-binding protein p34	AAGAB	315		protein transport [GO:0015031]	cytosol [GO:0005829]; nuclear speck [GO:0016607];cytoplasm [GO:0005737]
Q2M2I8;Q2M2I8-2	AP2-associated protein kinase 1	AAK1	NaN	NaN	20.8245	20.187	19.771	20.3442	10	10	10	18.8	18.8	18.8	103.88	0	56.784	466600000	31	Q2M2I8;Q2M2I8-2	2500	AAK1_HUMAN	AP2-associated protein kinase 1 (EC 2.7.11.1) (Adaptor-associated kinase 1)	AAK1 KIAA1048	961		membrane organization [GO:0061024]; positive regulation of Notch signaling pathway [GO:0045747]; protein autophosphorylation [GO:0046777]; protein phosphorylation [GO:0006468]; protein stabilization [GO:0050821]; regulation of clathrin-dependent endocytosis [GO:2000369]; regulation of protein localization [GO:0032880];endocytosis [GO:0006897]	cell leading edge [GO:0031252]; clathrin-coated pit [GO:0005905]; clathrin-coated vesicle [GO:0030136]; cytosol [GO:0005829]; extrinsic component of plasma membrane [GO:0019897]; nucleus [GO:0005634]; terminal bouton [GO:0043195];cell junction [GO:0030054]	ATP binding [GO:0005524]; Notch binding [GO:0005112]; protein serine/threonine kinase activity [GO:0004674];AP-2 adaptor complex binding [GO:0035612]	Cargo recognition for clathrin-mediated endocytosis
Q9H7C9	Mth938 domain-containing protein	AAMDC	NaN	NaN	NaN	NaN	NaN	NaN	1	1	1	16.4	16.4	16.4	13.332	0.00044425	3.5933	60234000	7	Q9H7C9	4405	AAMDC_HUMAN	Mth938 domain-containing protein (Adipogenesis associated Mth938 domain-containing protein)	AAMDC C11orf67 PTD015	122		positive regulation of fat cell differentiation [GO:0045600]	cytoplasm [GO:0005737]
Q9Y312	Protein AAR2 homolog	AAR2	21.5973	20.7764	22.1777	22.5612	22.3525	22.4717	17	17	17	57.3	57.3	57.3	43.472	0	64.621	1913100000	75	Q9Y312	5168	AAR2_HUMAN	Protein AAR2 homolog (AAR2 splicing factor homolog)	AAR2 C20orf4 CGI-23 PRO0225	384		spliceosomal tri-snRNP complex assembly [GO:0000244]	spliceosomal complex [GO:0005681]
P49588;P49588-2	Alanine--tRNA ligase, cytoplasmic	AARS	20.0328	22.6307	23.0235	22.7674	21.5009	22.7054	42	42	42	61.3	61.3	61.3	106.81	0	323.31	6453400000	206	P49588;P49588-2	1474	SYAC_HUMAN	Alanine--tRNA ligase, cytoplasmic (EC 6.1.1.7) (Alanyl-tRNA synthetase) (AlaRS) (Renal carcinoma antigen NY-REN-42)	AARS	968		cerebellar Purkinje cell layer development [GO:0021680]; mitochondrial alanyl-tRNA aminoacylation [GO:0070143]; negative regulation of neuron apoptotic process [GO:0043524]; neuromuscular process controlling balance [GO:0050885]; regulation of cytoplasmic translational fidelity [GO:0140018]; tRNA aminoacylation for protein translation [GO:0006418]; tRNA modification [GO:0006400]; tRNA processing …	cytosol [GO:0005829]; extracellular exosome [GO:0070062]; membrane [GO:0016020]; mitochondrion [GO:0005739];cytoplasm [GO:0005737]	amino acid binding [GO:0016597]; aminoacyl-tRNA editing activity [GO:0002161]; ATP binding [GO:0005524]; Ser-tRNA(Ala) hydrolase activity [GO:0002196]; translation regulator activity [GO:0045182]; tRNA binding [GO:0000049]; zinc ion binding [GO:0008270];alanine-tRNA ligase activity [GO:0004813]	Cytosolic tRNA aminoacylation
Q5JTZ9	Alanine--tRNA ligase, mitochondrial	AARS2	NaN	22.11	20.1216	19.7294	19.5856	20.6442	18	18	18	28	28	28	107.34	0	81.131	577040000	48	Q5JTZ9	2616	SYAM_HUMAN	Alanine--tRNA ligase, mitochondrial (EC 6.1.1.7) (Alanyl-tRNA synthetase) (AlaRS)	AARS2 AARSL KIAA1270	985		mitochondrial alanyl-tRNA aminoacylation [GO:0070143]; tRNA modification [GO:0006400];alanyl-tRNA aminoacylation [GO:0006419]	mitochondrion [GO:0005739]	amino acid binding [GO:0016597]; aminoacyl-tRNA editing activity [GO:0002161]; ATP binding [GO:0005524]; tRNA binding [GO:0000049]; zinc ion binding [GO:0008270];alanine-tRNA ligase activity [GO:0004813]	Mitochondrial tRNA aminoacylation
Q9BTE6-2;Q9BTE6;Q9BTE6-3	Alanyl-tRNA editing protein Aarsd1	AARSD1	19.7782	20.2977	22.9329	22.217	22.963	22.0869	20	20	20	44	44	44	58.752	0	112.69	1997400000	68	Q9BTE6-2;Q9BTE6;Q9BTE6-3	4108	AASD1_HUMAN	Alanyl-tRNA editing protein Aarsd1 (Alanyl-tRNA synthetase domain-containing protein 1)	AARSD1	412		regulation of translational fidelity [GO:0006450];alanyl-tRNA aminoacylation [GO:0006419]	nucleus [GO:0005634];cytoplasm [GO:0005737]	ATP binding [GO:0005524]; metal ion binding [GO:0046872]; nucleic acid binding [GO:0003676]; Ser-tRNA(Ala) hydrolase activity [GO:0002196];alanine-tRNA ligase activity [GO:0004813]
Q4L235;Q4L235-3;Q4L235-4;Q4L235-2	Acyl-CoA synthetase family member 4	AASDH	NaN	NaN	NaN	NaN	NaN	NaN	2	2	2	3.1	3.1	3.1	122.6	0.0024742	2.402	1598400	2	Q4L235;Q4L235-3;Q4L235-4;Q4L235-2	2546	ACSF4_HUMAN	Beta-alanine-activating enzyme (EC 6.2.1.-) (Acyl-CoA synthetase family member 4) (Protein NRPS998)	AASDH ACSF4 U26 HSPC318	1098		beta-alanine metabolic process [GO:0019482]; fatty acid metabolic process [GO:0006631];amino acid activation for nonribosomal peptide biosynthetic process [GO:0043041]		ATP binding [GO:0005524];acid-thiol ligase activity [GO:0016878]
Q9NRN7	L-aminoadipate-semialdehyde dehydrogenase-phosphopantetheinyl transferase	AASDHPPT	NaN	19.6986	NaN	22.3577	NaN	23.1153	15	15	15	47.6	47.6	47.6	35.776	0	85.451	1416900000	57	Q9NRN7;Q9NRN7-2	4599	ADPPT_HUMAN	L-aminoadipate-semialdehyde dehydrogenase-phosphopantetheinyl transferase (EC 2.7.8.7) (4'-phosphopantetheinyl transferase) (Alpha-aminoadipic semialdehyde dehydrogenase-phosphopantetheinyl transferase) (AASD-PPT) (LYS5 ortholog)	AASDHPPT CGI-80 HAH-P HSPC223 x0005	309		pantothenate metabolic process [GO:0015939];lysine biosynthetic process via aminoadipic acid [GO:0019878]	extracellular exosome [GO:0070062];cytosol [GO:0005829]	magnesium ion binding [GO:0000287];holo-[acyl-carrier-protein] synthase activity [GO:0008897]	Vitamin B5 (pantothenate) metabolism
Q9UDR5	Alpha-aminoadipic semialdehyde synthase, mitochondrial;Lysine ketoglutarate reductase;Saccharopine dehydrogenase	AASS	NaN	NaN	19.7129	NaN	19.6088	NaN	2	2	2	2.9	2.9	2.9	102.13	0.0024752	2.4047	61034000	2	Q9UDR5	4879	AASS_HUMAN	Saccharopine dehydrogenase (SDH) (EC 1.5.1.9)];Alpha-aminoadipic semialdehyde synthase, mitochondrial (LKR/SDH) [Includes: Lysine ketoglutarate reductase (LKR) (LOR) (EC 1.5.1.8)	AASS	926	glutaryl-CoA from L-lysine: step 1/6.; glutaryl-CoA from L-lysine: step 2/6.; L-lysine degradation via saccharopine pathway; PATHWAY: Amino-acid degradation;PATHWAY: Amino-acid degradation	lysine biosynthetic process via aminoadipic acid [GO:0019878]; lysine catabolic process [GO:0006554]; protein tetramerization [GO:0051262];L-lysine catabolic process to acetyl-CoA via saccharopine [GO:0033512]	intracellular membrane-bounded organelle [GO:0043231]; mitochondrial matrix [GO:0005759]; mitochondrion [GO:0005739];cytoplasm [GO:0005737]	saccharopine dehydrogenase (NADP+, L-lysine-forming) activity [GO:0047130]; saccharopine dehydrogenase activity [GO:0004753];saccharopine dehydrogenase (NAD+, L-glutamate-forming) activity [GO:0047131]	Lysine catabolism
Q9NY61	Protein AATF	AATF	NaN	NaN	NaN	NaN	18.9002	19.6715	8	8	8	26.1	26.1	26.1	63.132	0	47.633	232850000	20	Q9NY61	4731	AATF_HUMAN	Protein AATF (Apoptosis-antagonizing transcription factor) (Rb-binding protein Che-1)	AATF CHE1 DED HSPC277	560		negative regulation of amyloid precursor protein biosynthetic process [GO:0042985]; negative regulation of apoptotic process [GO:0043066]; negative regulation of apoptotic signaling pathway [GO:2001234]; negative regulation of reactive oxygen species metabolic process [GO:2000378]; negative regulation of superoxide anion generation [GO:0032929]; positive regulation of transcription by RNA polymer…	Golgi apparatus [GO:0005794]; nuclear transcription factor complex [GO:0044798]; nucleolus [GO:0005730]; nucleoplasm [GO:0005654]; nucleus [GO:0005634];cytoplasm [GO:0005737]	protein kinase binding [GO:0019901]; RNA binding [GO:0003723]; tau protein binding [GO:0048156];leucine zipper domain binding [GO:0043522]	NRAGE signals death through JNK
P08183;P08183-2	Multidrug resistance protein 1	ABCB1	NaN	21.7578	NaN	20.3412	NaN	NaN	5	5	5	5.5	5.5	5.5	141.48	0	10.107	90685000	11	P08183;P08183-2	835	MDR1_HUMAN	ATP-dependent translocase ABCB1 (ATP-binding cassette sub-family B member 1) (Multidrug resistance protein 1) (EC 7.6.2.2) (P-glycoprotein 1) (Phospholipid transporter ABCB1) (EC 7.6.2.1) (CD antigen CD243)	ABCB1 MDR1 PGY1	1280		export across plasma membrane [GO:0140115]; G2/M transition of mitotic cell cycle [GO:0000086]; phospholipid translocation [GO:0045332]; positive regulation of anion channel activity [GO:1901529]; regulation of chloride transport [GO:2001225]; regulation of response to osmotic stress [GO:0047484]; response to drug [GO:0042493]; stem cell proliferation [GO:0072089]; transepithelial transport [GO:0…	cell surface [GO:0009986]; external side of apical plasma membrane [GO:0098591]; extracellular exosome [GO:0070062]; integral component of membrane [GO:0016021]; membrane [GO:0016020]; plasma membrane [GO:0005886];apical plasma membrane [GO:0016324]	ATP binding [GO:0005524]; ATPase-coupled transmembrane transporter activity [GO:0042626]; ATPase-coupled xenobiotic transmembrane transporter activity [GO:0008559]; ceramide floppase activity [GO:0099038]; efflux transmembrane transporter activity [GO:0015562]; floppase activity [GO:0140328]; phosphatidylcholine floppase activity [GO:0090554]; phosphatidylethanolamine flippase activity [GO:009055…	Abacavir transmembrane transport
Q9NRK6	ATP-binding cassette sub-family B member 10, mitochondrial	ABCB10	22.1423	21.0238	21.5455	20.6996	22.1905	20.6387	12	12	12	21	21	21	79.147	0	44.893	558250000	30	Q9NRK6	4594	ABCBA_HUMAN	ATP-binding cassette sub-family B member 10, mitochondrial (ATP-binding cassette transporter 10) (ABC transporter 10 protein) (Mitochondrial ATP-binding cassette 2) (M-ABC2)	ABCB10	738		mitochondrial transport [GO:0006839]	integral component of mitochondrial membrane [GO:0032592]; mitochondrial inner membrane [GO:0005743];integral component of membrane [GO:0016021]	ATP binding [GO:0005524]; ATPase-coupled transmembrane transporter activity [GO:0042626]; protein homodimerization activity [GO:0042803];ATPase activity [GO:0016887]	Mitochondrial ABC transporters
Q9NP58;Q9NP58-4	ATP-binding cassette sub-family B member 6, mitochondrial	ABCB6	NaN	NaN	NaN	NaN	NaN	NaN	1	1	1	2.9	2.9	2.9	93.884	0.0014666	2.6723	4305200	1	Q9NP58;Q9NP58-4	4530	ABCB6_HUMAN	ATP-binding cassette sub-family B member 6, mitochondrial (Mitochondrial ABC transporter 3) (Mt-ABC transporter 3) (P-glycoprotein-related protein) (Ubiquitously-expressed mammalian ABC half transporter)	ABCB6 MTABC3 PRP UMAT	842		cellular iron ion homeostasis [GO:0006879]; heme transport [GO:0015886]; porphyrin-containing compound biosynthetic process [GO:0006779]; skin development [GO:0043588]; transmembrane transport [GO:0055085];brain development [GO:0007420]	cell [GO:0005623]; cytosol [GO:0005829]; endoplasmic reticulum [GO:0005783]; endoplasmic reticulum membrane [GO:0005789]; endosome [GO:0005768]; endosome membrane [GO:0010008]; extracellular exosome [GO:0070062]; Golgi apparatus [GO:0005794]; Golgi membrane [GO:0000139]; integral component of membrane [GO:0016021]; integral component of mitochondrial outer membrane [GO:0031307]; mitochondrial env…	ATP binding [GO:0005524]; ATPase-coupled heme transmembrane transporter activity [GO:0015439]; ATPase-coupled transmembrane transporter activity [GO:0042626]; efflux transmembrane transporter activity [GO:0015562]; heme binding [GO:0020037];ATPase activity [GO:0016887]	Mitochondrial ABC transporters
O75027;O75027-2;O75027-3	ATP-binding cassette sub-family B member 7, mitochondrial	ABCB7	21.654	20.1853	21.8735	22.1149	22.498	22.0611	17	17	17	36.3	36.3	36.3	82.64	0	86.755	1416900000	66	O75027;O75027-2;O75027-3	460	ABCB7_HUMAN	ATP-binding cassette sub-family B member 7, mitochondrial (ATP-binding cassette transporter 7) (ABC transporter 7 protein)	ABCB7 ABC7	752		transmembrane transport [GO:0055085];cellular iron ion homeostasis [GO:0006879]	integral component of membrane [GO:0016021]; mitochondrial inner membrane [GO:0005743];cell [GO:0005623]	ATP binding [GO:0005524]; ATPase-coupled transmembrane transporter activity [GO:0042626]; heme transporter activity [GO:0015232];ATPase activity [GO:0016887]	Mitochondrial ABC transporters
P33527;P33527-4;P33527-7;P33527-3;P33527-9;P33527-8;P33527-6;P33527-5;P33527-2	Multidrug resistance-associated protein 1	ABCC1	NaN	19.556	20.209	21.3602	20.7353	20.0099	20	20	20	20.8	20.8	20.8	171.59	0	48.948	576070000	56	P33527;P33527-4;P33527-7;P33527-3;P33527-9;P33527-8;P33527-6;P33527-5;P33527-2	1246	MRP1_HUMAN	Multidrug resistance-associated protein 1 (EC 7.6.2.2) (ATP-binding cassette sub-family C member 1) (Glutathione-S-conjugate-translocating ATPase ABCC1) (EC 7.6.2.3) (Leukotriene C(4) transporter) (LTC4 transporter)	ABCC1 MRP MRP1	1531		cellular response to amyloid-beta [GO:1904646]; cobalamin metabolic process [GO:0009235]; drug transmembrane transport [GO:0006855]; export across plasma membrane [GO:0140115]; glutathione transmembrane transport [GO:0034775]; leukotriene metabolic process [GO:0006691]; leukotriene transport [GO:0071716]; phospholipid translocation [GO:0045332]; positive regulation of inflammatory response [GO:00…	basolateral plasma membrane [GO:0016323]; cell surface [GO:0009986]; extracellular exosome [GO:0070062]; integral component of plasma membrane [GO:0005887]; membrane [GO:0016020]; plasma membrane [GO:0005886];basal plasma membrane [GO:0009925]	ATP binding [GO:0005524]; ATPase activity [GO:0016887]; ATPase-coupled glutathione S-conjugate transmembrane transporter activity [GO:0015431]; ATPase-coupled lipid transmembrane transporter activity [GO:0034040]; ATPase-coupled transmembrane transporter activity [GO:0042626]; ATPase-coupled vitamin B12 transmembrane transporter activity [GO:0015420]; ATPase-coupled xenobiotic transmembrane trans…	Cobalamin (Cbl, vitamin B12) transport and metabolism
O15439;O15439-2;O15439-4;O15439-3	Multidrug resistance-associated protein 4	ABCC4	NaN	NaN	NaN	18.6857	NaN	18.5296	5	5	5	6.1	6.1	6.1	149.52	0	11.845	61176000	12	O15439;O15439-2;O15439-4;O15439-3	281	MRP4_HUMAN	Multidrug resistance-associated protein 4 (ATP-binding cassette sub-family C member 4) (MRP/cMOAT-related ABC transporter) (Multi-specific organic anion transporter B) (MOAT-B)	ABCC4 MRP4	1325		export across plasma membrane [GO:0140115]; platelet degranulation [GO:0002576]; positive regulation of smooth muscle cell proliferation [GO:0048661]; prostaglandin secretion [GO:0032310]; response to drug [GO:0042493]; response to organic cyclic compound [GO:0014070]; response to organonitrogen compound [GO:0010243]; transmembrane transport [GO:0055085];cilium assembly [GO:0060271]	basolateral plasma membrane [GO:0016323]; cell surface [GO:0009986]; external side of apical plasma membrane [GO:0098591]; integral component of membrane [GO:0016021]; membrane [GO:0016020]; plasma membrane [GO:0005886]; platelet dense granule membrane [GO:0031088];apical plasma membrane [GO:0016324]	ATP binding [GO:0005524]; ATPase activity [GO:0016887]; ATPase-coupled transmembrane transporter activity [GO:0042626]; efflux transmembrane transporter activity [GO:0015562]; ion transmembrane transporter activity, phosphorylative mechanism [GO:0015662]; xenobiotic transmembrane transporter activity [GO:0042910];15-hydroxyprostaglandin dehydrogenase (NAD+) activity [GO:0016404]	Platelet degranulation
O15440;O15440-5	Multidrug resistance-associated protein 5	ABCC5	NaN	19.0823	NaN	19.046	18.9474	19.1355	4	4	4	3.8	3.8	3.8	160.66	0	7.5842	85884000	9	O15440;O15440-5	282	MRP5_HUMAN	Multidrug resistance-associated protein 5 (ATP-binding cassette sub-family C member 5) (Multi-specific organic anion transporter C) (MOAT-C) (SMRP) (pABC11)	ABCC5 MRP5	1437		hyaluronan biosynthetic process [GO:0030213]; transmembrane transport [GO:0055085]; xenobiotic transport [GO:0042908];export across plasma membrane [GO:0140115]	cell surface [GO:0009986]; integral component of plasma membrane [GO:0005887]; membrane [GO:0016020]; plasma membrane [GO:0005886];basolateral plasma membrane [GO:0016323]	ATP binding [GO:0005524]; ATPase-coupled transmembrane transporter activity [GO:0042626]; efflux transmembrane transporter activity [GO:0015562]; organic anion transmembrane transporter activity [GO:0008514]; xenobiotic transmembrane transporter activity [GO:0042910];ATPase activity [GO:0016887]	Hyaluronan biosynthesis and export
P33897	ATP-binding cassette sub-family D member 1	ABCD1	NaN	NaN	NaN	NaN	NaN	NaN	1	1	1	1.9	1.9	1.9	82.936	0.0014812	2.7976	6844900	4	P33897	1247	ABCD1_HUMAN	ATP-binding cassette sub-family D member 1 (EC 7.6.2.4) (Adrenoleukodystrophy protein) (ALDP)	ABCD1 ALD	745		fatty acid beta-oxidation [GO:0006635]; fatty acid beta-oxidation using acyl-CoA oxidase [GO:0033540]; fatty acid elongation [GO:0030497]; fatty acid homeostasis [GO:0055089]; linoleic acid metabolic process [GO:0043651]; long-chain fatty acid catabolic process [GO:0042758]; long-chain fatty acid import into peroxisome [GO:0015910]; myelin maintenance [GO:0043217]; negative regulation of cytokine…	cytosol [GO:0005829]; endoplasmic reticulum membrane [GO:0005789]; integral component of peroxisomal membrane [GO:0005779]; lysosomal membrane [GO:0005765]; membrane [GO:0016020]; mitochondrial membrane [GO:0031966]; perinuclear region of cytoplasm [GO:0048471]; peroxisomal membrane [GO:0005778]; peroxisome [GO:0005777];cytoplasm [GO:0005737]	ATP binding [GO:0005524]; ATPase activity [GO:0016887]; ATPase-coupled fatty-acyl-CoA transmembrane transporter activity [GO:0015607]; ATPase-coupled transmembrane transporter activity [GO:0042626]; enzyme binding [GO:0019899]; identical protein binding [GO:0042802]; long-chain fatty acid transporter activity [GO:0005324]; protein homodimerization activity [GO:0042803];ADP binding [GO:0043531]	ABC transporters in lipid homeostasis
P28288;P28288-2	ATP-binding cassette sub-family D member 3	ABCD3	23.3715	23.062	23.912	22.7467	23.9784	22.6996	23	23	23	42.5	42.5	42.5	75.475	0	200.28	2899300000	117	P28288;P28288-2;P28288-3	1164	ABCD3_HUMAN	ATP-binding cassette sub-family D member 3 (70 kDa peroxisomal membrane protein) (PMP70)	ABCD3 PMP70 PXMP1	659		fatty acid biosynthetic process [GO:0006633]; long-chain fatty acid import into peroxisome [GO:0015910]; peroxisome organization [GO:0007031]; response to drug [GO:0042493]; response to organic cyclic compound [GO:0014070]; transmembrane transport [GO:0055085]; very long-chain fatty acid catabolic process [GO:0042760];fatty acid beta-oxidation [GO:0006635]	integral component of membrane [GO:0016021]; intracellular membrane-bounded organelle [GO:0043231]; membrane [GO:0016020]; mitochondrion [GO:0005739]; peroxisomal matrix [GO:0005782]; peroxisomal membrane [GO:0005778]; peroxisome [GO:0005777];cytosol [GO:0005829]	ATP binding [GO:0005524]; ATPase-coupled transmembrane transporter activity [GO:0042626]; long-chain fatty acid transporter activity [GO:0005324]; protein homodimerization activity [GO:0042803]; protein self-association [GO:0043621];ATPase activity [GO:0016887]	ABC transporters in lipid homeostasis
O14678	ATP-binding cassette sub-family D member 4	ABCD4	NaN	NaN	NaN	NaN	NaN	NaN	2	2	2	3.8	3.8	3.8	68.597	0.0014697	2.7005	10099000	3	O14678	180	ABCD4_HUMAN	ATP-binding cassette sub-family D member 4 (PMP70-related protein) (P70R) (Peroxisomal membrane protein 1-like) (PXMP1-L) (Peroxisomal membrane protein 69) (PMP69)	ABCD4 PXMP1L	606		cobalamin metabolic process [GO:0009235]; transmembrane transport [GO:0055085];cellular response to leukemia inhibitory factor [GO:1990830]	endoplasmic reticulum membrane [GO:0005789]; integral component of membrane [GO:0016021]; lysosomal membrane [GO:0005765]; peroxisomal membrane [GO:0005778]; peroxisome [GO:0005777];ATP-binding cassette (ABC) transporter complex [GO:0043190]	ATP binding [GO:0005524]; ATPase-coupled transmembrane transporter activity [GO:0042626];ATPase activity [GO:0016887]	Cobalamin (Cbl, vitamin B12) transport and metabolism
P61221	ATP-binding cassette sub-family E member 1	ABCE1	22.9949	23.3374	24.5298	24.5118	24.5277	24.5939	33	33	33	62.9	62.9	62.9	67.314	0	323.31	15023000000	216	P61221	1724	ABCE1_HUMAN	ATP-binding cassette sub-family E member 1 (2'-5'-oligoadenylate-binding protein) (HuHP68) (RNase L inhibitor) (Ribonuclease 4 inhibitor) (RNS4I)	ABCE1 RLI RNASEL1 RNASELI RNS4I OK/SW-cl.40	599		negative regulation of endoribonuclease activity [GO:0060702]; regulation of type I interferon-mediated signaling pathway [GO:0060338]; ribosomal subunit export from nucleus [GO:0000054]; translational initiation [GO:0006413]; translational termination [GO:0006415]; viral process [GO:0016032];defense response to virus [GO:0051607]	cytosol [GO:0005829]; membrane [GO:0016020]; mitochondrial matrix [GO:0005759]; mitochondrion [GO:0005739];cytoplasm [GO:0005737]	ATP binding [GO:0005524]; endoribonuclease inhibitor activity [GO:0060698]; iron ion binding [GO:0005506]; ribosomal small subunit binding [GO:0043024];ATPase activity [GO:0016887]	OAS antiviral response
Q8NE71;Q8NE71-2	ATP-binding cassette sub-family F member 1	ABCF1	20.0039	22.7551	23.6393	23.3104	22.5451	22.8411	34	34	33	45.3	45.3	45.3	95.925	0	323.31	5952100000	167	Q8NE71;Q8NE71-2	3323	ABCF1_HUMAN	ATP-binding cassette sub-family F member 1 (ATP-binding cassette 50) (TNF-alpha-stimulated ABC protein)	ABCF1 ABC50	845		positive regulation of translation [GO:0045727]; translation [GO:0006412]; translational initiation [GO:0006413]; transmembrane transport [GO:0055085];inflammatory response [GO:0006954]	cytosol [GO:0005829]; membrane [GO:0016020]; nuclear envelope [GO:0005635]; nucleoplasm [GO:0005654]; polysomal ribosome [GO:0042788]; ribosome [GO:0005840];cytoplasm [GO:0005737]	ATP binding [GO:0005524]; ribosome binding [GO:0043022]; RNA binding [GO:0003723]; translation activator activity [GO:0008494]; translation factor activity, RNA binding [GO:0008135];ATPase activity [GO:0016887]	ABC-family proteins mediated transport
Q9UG63;Q9UG63-2	ATP-binding cassette sub-family F member 2	ABCF2	22.5953	23.4551	23.6923	23.6322	23.6541	23.3456	27	27	27	38.8	38.8	38.8	71.289	0	82.361	7217000000	130	Q9UG63;Q9UG63-2	4896	ABCF2_HUMAN	ATP-binding cassette sub-family F member 2 (Iron-inhibited ABC transporter 2)	ABCF2 HUSSY-18	623			membrane [GO:0016020]	ATP binding [GO:0005524];ATPase activity [GO:0016887]
Q9NUQ8;Q9NUQ8-2	ATP-binding cassette sub-family F member 3	ABCF3	NaN	20.6299	21.3353	21.5008	21.1284	21.4524	12	12	12	30.5	30.5	30.5	79.744	0	72.829	849390000	26	Q9NUQ8;Q9NUQ8-2	4646	ABCF3_HUMAN	ATP-binding cassette sub-family F member 3	ABCF3	709		defense response to virus [GO:0051607]	membrane [GO:0016020]	ATP binding [GO:0005524]; cadherin binding [GO:0045296];ATPase activity [GO:0016887]
Q8NFV4;Q8NFV4-4;Q8NFV4-3;Q8NFV4-2;Q8NFV4-6	Alpha/beta hydrolase domain-containing protein 11	ABHD11	NaN	22.6448	NaN	20.31	NaN	20.9897	6	6	6	30.5	30.5	30.5	34.69	0	16.019	185450000	17	Q8NFV4;Q8NFV4-4;Q8NFV4-3;Q8NFV4-2;Q8NFV4-6;Q8NFV4-5	3351	ABHDB_HUMAN	Protein ABHD11 (EC 3.-.-.-) (Alpha/beta hydrolase domain-containing protein 11) (Abhydrolase domain-containing protein 11) (Williams-Beuren syndrome chromosomal region 21 protein)	ABHD11 WBSCR21 PP1226	315			mitochondrion [GO:0005739]	hydrolase activity [GO:0016787]
Q96IU4	Alpha/beta hydrolase domain-containing protein 14B	ABHD14B	NaN	22.1143	21.5127	21.4395	21.0166	21.2626	10	10	10	61.4	61.4	61.4	22.345	0	87.158	625570000	43	Q96IU4;Q96IU4-2	3819	ABHEB_HUMAN	Protein ABHD14B (EC 3.-.-.-) (Alpha/beta hydrolase domain-containing protein 14B) (Abhydrolase domain-containing protein 14B) (CCG1-interacting factor B)	ABHD14B CIB	210		positive regulation of transcription by RNA polymerase II [GO:0045944];3'-phosphoadenosine 5'-phosphosulfate metabolic process [GO:0050427]	cytosol [GO:0005829]; extracellular exosome [GO:0070062]; nucleolus [GO:0005730]; nucleoplasm [GO:0005654]; nucleus [GO:0005634];cytoplasm [GO:0005737]	hydrolase activity [GO:0016787]	Cytosolic sulfonation of small molecules
O95870;O95870-2	Abhydrolase domain-containing protein 16A	ABHD16A	NaN	NaN	NaN	NaN	NaN	NaN	1	1	1	2.2	2.2	2.2	63.243	0.0045581	1.8984	15798000	2	O95870;O95870-2	720	ABHGA_HUMAN	Phosphatidylserine lipase ABHD16A (EC 3.1.-.-) (Alpha/beta hydrolase domain-containing protein 16A) (Abhydrolase domain-containing protein 16A) (HLA-B-associated transcript 5) (hBAT5) (Monoacylglycerol lipase ABHD16A) (EC 3.1.1.23) (Protein G5)	ABHD16A BAT5 G5 NG26 PP199	558		phosphatidylserine catabolic process [GO:0006660]; prostaglandin catabolic process [GO:1905344];monoacylglycerol catabolic process [GO:0052651]	integral component of membrane [GO:0016021]	phospholipase activity [GO:0004620];acylglycerol lipase activity [GO:0047372]
Q96GS6;Q96GS6-2	Alpha/beta hydrolase domain-containing protein 17A	ABHD17A	NaN	NaN	NaN	18.3373	NaN	19.2176	3	3	3	18.7	18.7	18.7	33.989	0	7.2784	44130000	7	Q96GS6;Q96GS6-2;Q96GS6-4;Q96GS6-3	3791	AB17A_HUMAN	Alpha/beta hydrolase domain-containing protein 17A (Abhydrolase domain-containing protein 17A) (EC 3.1.2.22)	ABHD17A C19orf27 FAM108A1	310		positive regulation of protein localization to endosome [GO:1905668]; protein depalmitoylation [GO:0002084]; protein localization to membrane [GO:0072657]; protein palmitoylation [GO:0018345]; regulation of postsynapse organization [GO:0099175];negative regulation of protein localization to microtubule [GO:1902817]	anchored component of postsynaptic recycling endosome membrane [GO:0099033]; cell junction [GO:0030054]; dendritic spine [GO:0043197]; endosome membrane [GO:0010008]; glutamatergic synapse [GO:0098978]; membrane [GO:0016020]; plasma membrane [GO:0005886]; recycling endosome membrane [GO:0055038];anchored component of postsynaptic density membrane [GO:0099031]	palmitoyl-(protein) hydrolase activity [GO:0008474]
Q5VST6;Q5VST6-2	Alpha/beta hydrolase domain-containing protein 17B	ABHD17B	NaN	NaN	NaN	20.848	NaN	20.5143	4	4	4	23.3	23.3	23.3	32.214	0	7.1861	142560000	5	Q5VST6;Q5VST6-2	2691	AB17B_HUMAN	Alpha/beta hydrolase domain-containing protein 17B (Abhydrolase domain-containing protein 17B) (EC 3.1.2.22)	ABHD17B C9orf77 FAM108B1 CGI-67	288		positive regulation of protein localization to endosome [GO:1905668]; protein depalmitoylation [GO:0002084]; protein palmitoylation [GO:0018345]; regulation of dendritic spine maintenance [GO:1902950]; regulation of protein localization to synapse [GO:1902473];negative regulation of protein localization to microtubule [GO:1902817]	anchored component of postsynaptic recycling endosome membrane [GO:0099033]; cell junction [GO:0030054]; dendritic spine [GO:0043197]; glutamatergic synapse [GO:0098978]; membrane [GO:0016020]; recycling endosome membrane [GO:0055038];anchored component of postsynaptic density membrane [GO:0099031]	palmitoyl-(protein) hydrolase activity [GO:0008474]
Q9BV23	Monoacylglycerol lipase ABHD6	ABHD6	NaN	NaN	NaN	NaN	NaN	NaN	6	6	6	37.7	37.7	37.7	38.33	0	36.927	71353000	11	Q9BV23	4139	ABHD6_HUMAN	Monoacylglycerol lipase ABHD6 (EC 3.1.1.23) (2-arachidonoylglycerol hydrolase) (Abhydrolase domain-containing protein 6)	ABHD6	337		long-term synaptic depression [GO:0060292]; lysobisphosphatidic acid metabolic process [GO:2001311]; monoacylglycerol catabolic process [GO:0052651]; negative regulation of cell migration [GO:0030336]; negative regulation of cold-induced thermogenesis [GO:0120163]; phospholipid catabolic process [GO:0009395]; positive regulation of lipid biosynthetic process [GO:0046889]; regulation of endocannab…	GABA-ergic synapse [GO:0098982]; glutamatergic synapse [GO:0098978]; integral component of membrane [GO:0016021]; integral component of postsynaptic membrane [GO:0099055]; late endosome membrane [GO:0031902]; lysosomal membrane [GO:0005765]; mitochondrial membrane [GO:0031966]; mitochondrion [GO:0005739]; plasma membrane [GO:0005886];AMPA glutamate receptor complex [GO:0032281]	phospholipase activity [GO:0004620];acylglycerol lipase activity [GO:0047372]	Arachidonate production from DAG
Q8IZP0;Q8IZP0-3;Q8IZP0-2;Q8IZP0-10;Q8IZP0-8;Q8IZP0-7;Q8IZP0-4;Q8IZP0-5;Q8IZP0-6;Q8IZP0-9;Q8IZP0-12;Q8IZP0-11	Abl interactor 1	ABI1	21.7618	22.1478	22.3318	21.0088	21.1047	20.2084	11	11	9	25.4	25.4	22.6	55.08	0	84.478	797110000	48	Q8IZP0;Q8IZP0-3;Q8IZP0-2;Q8IZP0-10;Q8IZP0-8;Q8IZP0-7;Q8IZP0-4;Q8IZP0-5;Q8IZP0-6;Q8IZP0-9;Q8IZP0-12;Q8IZP0-11	3182	ABI1_HUMAN	Abl interactor 1 (Abelson interactor 1) (Abi-1) (Abl-binding protein 4) (AblBP4) (Eps8 SH3 domain-binding protein) (Eps8-binding protein) (Nap1-binding protein) (Nap1BP) (Spectrin SH3 domain-binding protein 1) (e3B1)	ABI1 SSH3BP1	508		dendrite morphogenesis [GO:0048813]; Fc-gamma receptor signaling pathway involved in phagocytosis [GO:0038096]; lamellipodium morphogenesis [GO:0072673]; megakaryocyte development [GO:0035855]; negative regulation of cell population proliferation [GO:0008285]; peptidyl-tyrosine phosphorylation [GO:0018108]; somitogenesis [GO:0001756]; transmembrane receptor protein tyrosine kinase signaling pathw…	cell junction [GO:0030054]; cytoskeleton [GO:0005856]; cytosol [GO:0005829]; endoplasmic reticulum [GO:0005783]; extracellular exosome [GO:0070062]; filopodium tip [GO:0032433]; growth cone [GO:0030426]; lamellipodium [GO:0030027]; nucleus [GO:0005634]; plasma membrane [GO:0005886]; postsynaptic density [GO:0014069]; SCAR complex [GO:0031209];aggresome [GO:0016235]	cytoskeletal protein binding [GO:0008092]; protein tyrosine kinase activator activity [GO:0030296]; SH3 domain binding [GO:0017124];cadherin binding [GO:0045296]	Regulation of actin dynamics for phagocytic cup formation
Q9NYB9;Q9NYB9-2;Q9NYB9-4;Q9NYB9-3	Abl interactor 2	ABI2	NaN	NaN	NaN	NaN	NaN	NaN	8	6	6	17.3	14.6	14.6	55.663	0	33.86	226700000	7	Q9NYB9;Q9NYB9-2;Q9NYB9-4;Q9NYB9-3	4734	ABI2_HUMAN	Abl interactor 2 (Abelson interactor 2) (Abi-2) (Abl-binding protein 3) (AblBP3) (Arg-binding protein 1) (ArgBP1)	ABI2 ARGBPIA	513		cell migration [GO:0016477]; cytoskeleton organization [GO:0007010]; lens fiber cell morphogenesis [GO:0070309]; peptidyl-tyrosine phosphorylation [GO:0018108]; positive regulation of Arp2/3 complex-mediated actin nucleation [GO:2000601]; Rac protein signal transduction [GO:0016601]; regulation of dendritic spine morphogenesis [GO:0061001]; viral process [GO:0016032]; zonula adherens assembly [GO…	cytoplasm [GO:0005737]; cytoskeleton [GO:0005856]; cytosol [GO:0005829]; dendritic spine [GO:0043197]; filopodium tip [GO:0032433]; lamellipodium [GO:0030027]; nucleus [GO:0005634]; SCAR complex [GO:0031209];adherens junction [GO:0005912]	DNA binding [GO:0003677]; kinase binding [GO:0019900]; proline-rich region binding [GO:0070064]; SH3 domain binding [GO:0017124]; ubiquitin protein ligase binding [GO:0031625];cytoskeletal adaptor activity [GO:0008093]	Regulation of actin dynamics for phagocytic cup formation
P00519;P00519-2	Tyrosine-protein kinase ABL1	ABL1	NaN	NaN	NaN	NaN	NaN	NaN	3	2	2	4.2	3.5	3.5	122.87	0.0004414	3.5006	11035000	2	P00519;P00519-2	745	ABL1_HUMAN	Tyrosine-protein kinase ABL1 (EC 2.7.10.2) (Abelson murine leukemia viral oncogene homolog 1) (Abelson tyrosine-protein kinase 1) (Proto-oncogene c-Abl) (p150)	ABL1 ABL JTK7	1130		actin filament branching [GO:0090135]; activated T cell proliferation [GO:0050798]; activation of protein kinase C activity [GO:1990051]; alpha-beta T cell differentiation [GO:0046632]; autophagy [GO:0006914]; B cell proliferation involved in immune response [GO:0002322]; B cell receptor signaling pathway [GO:0050853]; B-1 B cell homeostasis [GO:0001922]; Bergmann glial cell differentiation [GO:0…	cell [GO:0005623]; cell leading edge [GO:0031252]; cytoplasm [GO:0005737]; cytosol [GO:0005829]; dendrite [GO:0030425]; mitochondrion [GO:0005739]; neuronal cell body [GO:0043025]; nuclear body [GO:0016604]; nuclear membrane [GO:0031965]; nucleolus [GO:0005730]; nucleoplasm [GO:0005654]; nucleus [GO:0005634]; perinuclear region of cytoplasm [GO:0048471]; postsynapse [GO:0098794]; protein-containi…	actin monomer binding [GO:0003785]; ATP binding [GO:0005524]; bubble DNA binding [GO:0000405]; DNA binding [GO:0003677]; ephrin receptor binding [GO:0046875]; four-way junction DNA binding [GO:0000400]; kinase activity [GO:0016301]; magnesium ion binding [GO:0000287]; manganese ion binding [GO:0030145]; mitogen-activated protein kinase binding [GO:0051019]; neuropilin binding [GO:0038191]; nicoti…	Regulation of actin dynamics for phagocytic cup formation
P42684;P42684-6;P42684-7;P42684-5;P42684-4;P42684-10;P42684-2;P42684-3	Abelson tyrosine-protein kinase 2	ABL2	NaN	20.1921	20.5373	20.2452	20.2941	20.674	7	7	6	11.3	11.3	10.6	128.34	0	47.659	333010000	17	P42684;P42684-6;P42684-7;P42684-5;P42684-4;P42684-10;P42684-2;P42684-3;P42684-8	1370	ABL2_HUMAN	Tyrosine-protein kinase ABL2 (EC 2.7.10.2) (Abelson murine leukemia viral oncogene homolog 2) (Abelson tyrosine-protein kinase 2) (Abelson-related gene protein) (Tyrosine-protein kinase ARG)	ABL2 ABLL ARG	1182		cellular protein modification process [GO:0006464]; cellular response to retinoic acid [GO:0071300]; exploration behavior [GO:0035640]; negative regulation of Rho protein signal transduction [GO:0035024]; peptidyl-tyrosine phosphorylation [GO:0018108]; positive regulation of cytosolic calcium ion concentration [GO:0007204]; positive regulation of neuron projection development [GO:0010976]; positi…	cell [GO:0005623]; cytosol [GO:0005829];actin cytoskeleton [GO:0015629]	actin monomer binding [GO:0003785]; ATP binding [GO:0005524]; magnesium ion binding [GO:0000287]; manganese ion binding [GO:0030145]; non-membrane spanning protein tyrosine kinase activity [GO:0004715]; phosphotyrosine residue binding [GO:0001784]; protein kinase activity [GO:0004672]; protein tyrosine kinase activity [GO:0004713];actin filament binding [GO:0051015]	Role of ABL in ROBO-SLIT signaling
O14639;O14639-5;O14639-4;O14639-3;O14639-2;O14639-6	Actin-binding LIM protein 1	ABLIM1	NaN	NaN	19.178	19.6569	NaN	19.4771	2	2	2	4	4	4	87.687	0	8.7681	107220000	11	O14639;O14639-5;O14639-4;O14639-3;O14639-2;O14639-6	174	ABLM1_HUMAN	Actin-binding LIM protein 1 (abLIM-1) (Actin-binding LIM protein family member 1) (Actin-binding double zinc finger protein) (LIMAB1) (Limatin)	ABLIM1 ABLIM KIAA0059 LIMAB1	778		cilium assembly [GO:0060271]; cytoskeleton organization [GO:0007010]; lamellipodium assembly [GO:0030032]; visual perception [GO:0007601];animal organ morphogenesis [GO:0009887]	cytoplasm [GO:0005737]; lamellipodium [GO:0030027]; stress fiber [GO:0001725];actin cytoskeleton [GO:0015629]	actin filament binding [GO:0051015]; metal ion binding [GO:0046872];actin binding [GO:0003779]	DCC mediated attractive signaling
Q12979;Q12979-2;Q12979-4	Active breakpoint cluster region-related protein	ABR	NaN	NaN	NaN	NaN	NaN	NaN	5	4	4	9.1	7.9	7.9	97.597	0	6.6787	94077000	7	Q12979;Q12979-2;Q12979-4;Q12979-3	2074	ABR_HUMAN	Active breakpoint cluster region-related protein	ABR	859		activation of GTPase activity [GO:0090630]; brain development [GO:0007420]; G protein-coupled receptor signaling pathway [GO:0007186]; inner ear morphogenesis [GO:0042472]; modulation of chemical synaptic transmission [GO:0050804]; negative regulation of blood vessel remodeling [GO:0060313]; negative regulation of cellular extravasation [GO:0002692]; negative regulation of inflammatory response […	cell junction [GO:0030054]; cytosol [GO:0005829]; dendritic spine [GO:0043197]; glutamatergic synapse [GO:0098978]; membrane [GO:0016020]; plasma membrane [GO:0005886]; postsynaptic density, intracellular component [GO:0099092]; Schaffer collateral - CA1 synapse [GO:0098685];axon [GO:0030424]	guanyl-nucleotide exchange factor activity [GO:0005085];GTPase activator activity [GO:0005096]	NRAGE signals death through JNK
Q9P1F3	Costars family protein ABRACL	ABRACL	NaN	NaN	NaN	NaN	NaN	NaN	1	1	1	19.8	19.8	19.8	9.0564	0.0010872	3.2137	0	1	Q9P1F3	4806	ABRAL_HUMAN	Costars family protein ABRACL (ABRA C-terminal-like protein)	ABRACL C6orf115 HSPC280 PRO2013	81		regulation of actin filament-based process [GO:0032970]
Q9ULW3	Activator of basal transcription 1	ABT1	NaN	NaN	NaN	20.1825	NaN	19.9378	3	3	3	21.3	21.3	21.3	31.079	0	14.253	78826000	11	Q9ULW3	5030	ABT1_HUMAN	Activator of basal transcription 1 (hABT1) (Basal transcriptional activator)	ABT1	272		endonucleolytic cleavage in ITS1 to separate SSU-rRNA from 5.8S rRNA and LSU-rRNA from tricistronic rRNA transcript (SSU-rRNA, 5.8S rRNA, LSU-rRNA) [GO:0000447]; endonucleolytic cleavage to generate mature 5'-end of SSU-rRNA from (SSU-rRNA, 5.8S rRNA, LSU-rRNA) [GO:0000472]; regulation of transcription by RNA polymerase II [GO:0006357]; small-subunit processome assembly [GO:0034462]; spinal cord …	nucleus [GO:0005634]; transcription factor complex [GO:0005667];nucleolus [GO:0005730]	RNA binding [GO:0003723]; transcription coactivator activity [GO:0003713];DNA binding [GO:0003677]
P09110;P09110-2	3-ketoacyl-CoA thiolase, peroxisomal	ACAA1	NaN	NaN	NaN	NaN	NaN	NaN	2	2	2	8	8	8	44.292	0	7.5173	81584000	6	P09110;P09110-2	856	THIK_HUMAN	3-ketoacyl-CoA thiolase, peroxisomal (EC 2.3.1.16) (Acetyl-CoA acyltransferase) (Beta-ketothiolase) (Peroxisomal 3-oxoacyl-CoA thiolase)	ACAA1 ACAA PTHIO	424	fatty acid metabolism.;PATHWAY: Lipid metabolism	bile acid metabolic process [GO:0008206]; fatty acid beta-oxidation [GO:0006635]; fatty acid beta-oxidation using acyl-CoA oxidase [GO:0033540]; neutrophil degranulation [GO:0043312]; phenylacetate catabolic process [GO:0010124]; protein targeting to peroxisome [GO:0006625]; very long-chain fatty acid metabolic process [GO:0000038];alpha-linolenic acid metabolic process [GO:0036109]	extracellular region [GO:0005576]; intracellular membrane-bounded organelle [GO:0043231]; membrane [GO:0016020]; peroxisomal matrix [GO:0005782]; peroxisome [GO:0005777]; specific granule lumen [GO:0035580];cytosol [GO:0005829]	acetyl-CoA C-acyltransferase activity [GO:0003988]; palmitoyl-CoA oxidase activity [GO:0016401];acetate CoA-transferase activity [GO:0008775]	alpha-linolenic acid (ALA) metabolism
P42765	3-ketoacyl-CoA thiolase, mitochondrial	ACAA2	NaN	20.602	20.439	22.1273	21.4779	22.3005	16	16	16	56.9	56.9	56.9	41.924	0	181.29	1888200000	68	P42765	1375	THIM_HUMAN	3-ketoacyl-CoA thiolase, mitochondrial (EC 2.3.1.16) (Acetyl-CoA acetyltransferase) (EC 2.3.1.9) (Acetyl-CoA acyltransferase) (Acyl-CoA hydrolase, mitochondrial) (EC 3.1.2.-) (EC 3.1.2.1) (EC 3.1.2.2) (Beta-ketothiolase) (Mitochondrial 3-oxoacyl-CoA thiolase) (T1)	ACAA2	397	fatty acid beta-oxidation. {ECO:0000269|PubMed:25478839}.;PATHWAY: Lipid metabolism	cholesterol biosynthetic process [GO:0006695]; fatty acid beta-oxidation [GO:0006635]; negative regulation of mitochondrial membrane permeability involved in apoptotic process [GO:1902109]; negative regulation of mitochondrial outer membrane permeabilization involved in apoptotic signaling pathway [GO:1901029];cellular response to hypoxia [GO:0071456]	mitochondrion [GO:0005739];mitochondrial matrix [GO:0005759]	acetyl-CoA C-acyltransferase activity [GO:0003988]; acetyl-CoA hydrolase activity [GO:0003986]; acyl-CoA hydrolase activity [GO:0047617]; myristoyl-CoA hydrolase activity [GO:0102991]; palmitoyl-CoA hydrolase activity [GO:0016290]; RNA binding [GO:0003723];acetyl-CoA C-acetyltransferase activity [GO:0003985]	Mitochondrial Fatty Acid Beta-Oxidation
Q13085;Q13085-4;Q13085-2;Q13085-3	Acetyl-CoA carboxylase 1;Biotin carboxylase	ACACA	26.1176	27.5825	23.4495	23.7894	25.1884	24.1893	160	160	146	64.3	64.3	60	265.55	0	323.31	24991000000	1014	Q13085;Q13085-4;Q13085-2;Q13085-3	2091	ACACA_HUMAN	Acetyl-CoA carboxylase 1 (ACC1) (EC 6.4.1.2) (Acetyl-Coenzyme A carboxylase alpha) (ACC-alpha)	ACACA ACAC ACC1 ACCA	2346	malonyl-CoA biosynthesis; malonyl-CoA from acetyl-CoA: step 1/1. {ECO:0000305|PubMed:20457939, ECO:0000305|PubMed:20952656}.;PATHWAY: Lipid metabolism	carnitine shuttle [GO:0006853]; cellular response to prostaglandin E stimulus [GO:0071380]; fatty acid biosynthetic process [GO:0006633]; fatty-acyl-CoA biosynthetic process [GO:0046949]; lipid homeostasis [GO:0055088]; malonyl-CoA biosynthetic process [GO:2001295]; positive regulation of cellular metabolic process [GO:0031325]; protein homotetramerization [GO:0051289]; protein metabolic process …	cytosol [GO:0005829]; fibrillar center [GO:0001650];actin cytoskeleton [GO:0015629]	ATP binding [GO:0005524]; identical protein binding [GO:0042802]; metal ion binding [GO:0046872];acetyl-CoA carboxylase activity [GO:0003989]	ChREBP activates metabolic gene expression
O00763;O00763-3;O00763-2	Acetyl-CoA carboxylase 2;Biotin carboxylase	ACACB	19.0063	23.9121	16.2093	16.4967	17.2441	16.5995	40	26	26	21.7	15	15	276.54	0	63.574	381450000	54	O00763;O00763-3;O00763-2	162	ACACB_HUMAN	Acetyl-CoA carboxylase 2 (EC 6.4.1.2) (ACC-beta)	ACACB ACC2 ACCB	2458	malonyl-CoA biosynthesis; malonyl-CoA from acetyl-CoA: step 1/1. {ECO:0000269|PubMed:19900410, ECO:0000269|PubMed:26976583}.;PATHWAY: Lipid metabolism	carnitine shuttle [GO:0006853]; energy homeostasis [GO:0097009]; fatty acid biosynthetic process [GO:0006633]; malonyl-CoA biosynthetic process [GO:2001295]; negative regulation of catalytic activity [GO:0043086]; negative regulation of fatty acid beta-oxidation [GO:0031999]; negative regulation of gene expression [GO:0010629]; positive regulation of cellular metabolic process [GO:0031325]; posit…	endomembrane system [GO:0012505]; mitochondrial outer membrane [GO:0005741]; mitochondrion [GO:0005739]; nucleus [GO:0005634];cytosol [GO:0005829]	ATP binding [GO:0005524]; biotin binding [GO:0009374]; biotin carboxylase activity [GO:0004075]; identical protein binding [GO:0042802]; metal ion binding [GO:0046872];acetyl-CoA carboxylase activity [GO:0003989]	ChREBP activates metabolic gene expression
Q709F0;Q709F0-3;Q709F0-2	Acyl-CoA dehydrogenase family member 11	ACAD11	NaN	NaN	NaN	NaN	NaN	NaN	3	3	3	4.9	4.9	4.9	87.263	0.00045424	3.9671	77617000	5	Q709F0;Q709F0-3;Q709F0-2	2914	ACD11_HUMAN	Acyl-CoA dehydrogenase family member 11 (ACAD-11) (EC 1.3.8.-)	ACAD11	780	fatty acid beta-oxidation. {ECO:0000305|PubMed:21237683}.;PATHWAY: Lipid metabolism	fatty acid beta-oxidation using acyl-CoA dehydrogenase [GO:0033539];fatty acid beta-oxidation [GO:0006635]	mitochondrial membrane [GO:0031966]; nucleus [GO:0005634]; peroxisome [GO:0005777];mitochondrial inner membrane [GO:0005743]	flavin adenine dinucleotide binding [GO:0050660]; long-chain-acyl-CoA dehydrogenase activity [GO:0004466]; medium-chain-acyl-CoA dehydrogenase activity [GO:0070991]; very-long-chain-acyl-CoA dehydrogenase activity [GO:0017099];acyl-CoA dehydrogenase activity [GO:0003995]	Mitochondrial Fatty Acid Beta-Oxidation
Q9UKU7;Q9UKU7-2;Q9UKU7-3	Isobutyryl-CoA dehydrogenase, mitochondrial	ACAD8	NaN	NaN	NaN	NaN	NaN	NaN	1	1	1	3.4	3.4	3.4	45.069	0.0014799	2.7937	18571000	1	Q9UKU7;Q9UKU7-2;Q9UKU7-3	4992	ACAD8_HUMAN	Isobutyryl-CoA dehydrogenase, mitochondrial (IBDH) (EC 1.3.8.-) (Activator-recruited cofactor 42 kDa component) (ARC42) (Acyl-CoA dehydrogenase family member 8) (ACAD-8)	ACAD8 ARC42 IBD	415	L-valine degradation. {ECO:0000269|PubMed:12359132, ECO:0000269|PubMed:16857760}.;PATHWAY: Amino-acid degradation	lipid metabolic process [GO:0006629]; valine catabolic process [GO:0006574];branched-chain amino acid catabolic process [GO:0009083]	mitochondrial matrix [GO:0005759]	flavin adenine dinucleotide binding [GO:0050660];acyl-CoA dehydrogenase activity [GO:0003995]	Branched-chain amino acid catabolism
Q9H845	Acyl-CoA dehydrogenase family member 9, mitochondrial	ACAD9	NaN	20.5851	21.0107	20.769	NaN	20.0712	8	8	8	21.1	21.1	21.1	68.76	0	50.475	260330000	17	Q9H845	4424	ACAD9_HUMAN	Complex I assembly factor ACAD9, mitochondrial (Acyl-CoA dehydrogenase family member 9) (ACAD-9) (EC 1.3.8.-)	ACAD9	621		medium-chain fatty acid metabolic process [GO:0051791]; mitochondrial respiratory chain complex I assembly [GO:0032981];long-chain fatty acid metabolic process [GO:0001676]	mitochondrial inner membrane [GO:0005743]; mitochondrial membrane [GO:0031966]; mitochondrion [GO:0005739]; nucleus [GO:0005634];dendrite [GO:0030425]	flavin adenine dinucleotide binding [GO:0050660]; long-chain-acyl-CoA dehydrogenase activity [GO:0004466]; medium-chain-acyl-CoA dehydrogenase activity [GO:0070991]; very-long-chain-acyl-CoA dehydrogenase activity [GO:0017099];fatty-acyl-CoA binding [GO:0000062]	Complex I biogenesis
P11310;P11310-2	Medium-chain specific acyl-CoA dehydrogenase, mitochondrial	ACADM	NaN	NaN	NaN	NaN	NaN	NaN	8	8	8	20.2	20.2	20.2	46.588	0	10.121	34448000	10	P11310;P11310-2	911	ACADM_HUMAN	Medium-chain specific acyl-CoA dehydrogenase, mitochondrial (MCAD) (EC 1.3.8.7)	ACADM	421	mitochondrial fatty acid beta-oxidation.;PATHWAY: Lipid metabolism	carnitine metabolic process, CoA-linked [GO:0019254]; fatty acid beta-oxidation [GO:0006635]; fatty acid beta-oxidation using acyl-CoA dehydrogenase [GO:0033539]; medium-chain fatty acid catabolic process [GO:0051793]; medium-chain fatty acid metabolic process [GO:0051791]; oxidation-reduction process [GO:0055114]; regulation of lipid metabolic process [GO:0019216];carnitine biosynthetic process …	mitochondrial matrix [GO:0005759]; mitochondrial membrane [GO:0031966]; mitochondrion [GO:0005739]; nucleus [GO:0005634];axon [GO:0030424]	flavin adenine dinucleotide binding [GO:0050660]; identical protein binding [GO:0042802]; medium-chain-acyl-CoA dehydrogenase activity [GO:0070991];acyl-CoA dehydrogenase activity [GO:0003995]	PPARA activates gene expression
P45954;P45954-2	Short/branched chain specific acyl-CoA dehydrogenase, mitochondrial	ACADSB	NaN	NaN	NaN	NaN	NaN	NaN	2	2	2	9.3	9.3	9.3	47.485	0	16.609	97619000	1	P45954;P45954-2	1393	ACDSB_HUMAN	Short/branched chain specific acyl-CoA dehydrogenase, mitochondrial (SBCAD) (EC 1.3.8.5) (2-methyl branched chain acyl-CoA dehydrogenase) (2-MEBCAD) (2-methylbutyryl-coenzyme A dehydrogenase) (2-methylbutyryl-CoA dehydrogenase)	ACADSB	432	mitochondrial fatty acid beta-oxidation.;PATHWAY: Lipid metabolism	fatty acid metabolic process [GO:0006631];branched-chain amino acid catabolic process [GO:0009083]	mitochondrion [GO:0005739];mitochondrial matrix [GO:0005759]	flavin adenine dinucleotide binding [GO:0050660];acyl-CoA dehydrogenase activity [GO:0003995]	Branched-chain amino acid catabolism
Q15057	Arf-GAP with coiled-coil, ANK repeat and PH domain-containing protein 2	ACAP2	NaN	NaN	NaN	NaN	NaN	NaN	2	2	2	2.7	2.7	2.7	88.028	0.0058893	1.7564	32599000	2	Q15057	2340	ACAP2_HUMAN	Arf-GAP with coiled-coil, ANK repeat and PH domain-containing protein 2 (Centaurin-beta-2) (Cnt-b2)	ACAP2 CENTB2 KIAA0041	778		endocytic recycling [GO:0032456];cellular response to nerve growth factor stimulus [GO:1990090]	membrane [GO:0016020];endosome membrane [GO:0010008]	metal ion binding [GO:0046872]; phosphatidylinositol-3,5-bisphosphate binding [GO:0080025]; Rab GTPase binding [GO:0017137];GTPase activator activity [GO:0005096]
P24752	Acetyl-CoA acetyltransferase, mitochondrial	ACAT1	24.02	22.6917	22.8459	22.8891	23.099	22.9687	18	18	18	61.1	61.1	61.1	45.199	0	198.98	4516500000	134	P24752;P24752-2	1112	THIL_HUMAN	Acetyl-CoA acetyltransferase, mitochondrial (EC 2.3.1.9) (Acetoacetyl-CoA thiolase) (T2)	ACAT1 ACAT MAT	427	fatty acid beta-oxidation. {ECO:0000269|PubMed:1715688, ECO:0000269|PubMed:7728148, ECO:0000269|PubMed:9744475}.;PATHWAY: Lipid metabolism	acetyl-CoA catabolic process [GO:0046356]; adipose tissue development [GO:0060612]; brain development [GO:0007420]; branched-chain amino acid catabolic process [GO:0009083]; cholesterol esterification [GO:0034435]; coenzyme A biosynthetic process [GO:0015937]; coenzyme A metabolic process [GO:0015936]; fatty acid beta-oxidation [GO:0006635]; isoleucine catabolic process [GO:0006550]; ketone body …	mitochondrial matrix [GO:0005759]; mitochondrion [GO:0005739];extracellular exosome [GO:0070062]	acetyl-CoA C-acyltransferase activity [GO:0003988]; C-acetyltransferase activity [GO:0016453]; coenzyme binding [GO:0050662]; enzyme binding [GO:0019899]; metal ion binding [GO:0046872]; protein homodimerization activity [GO:0042803];acetyl-CoA C-acetyltransferase activity [GO:0003985]	Branched-chain amino acid catabolism
Q9BWD1;Q9BWD1-2	Acetyl-CoA acetyltransferase, cytosolic	ACAT2	NaN	18.978	NaN	20.61	NaN	19.5915	6	6	6	33.8	33.8	33.8	41.35	0	45.185	274930000	16	Q9BWD1;Q9BWD1-2	4168	THIC_HUMAN	Acetyl-CoA acetyltransferase, cytosolic (EC 2.3.1.9) (Acetyl-CoA transferase-like protein) (Cytosolic acetoacetyl-CoA thiolase)	ACAT2 ACTL	397	fatty acid metabolism. {ECO:0000269|PubMed:7911016}.;PATHWAY: Lipid metabolism	fatty acid beta-oxidation [GO:0006635]; lipid metabolic process [GO:0006629];cholesterol biosynthetic process [GO:0006695]	cytosol [GO:0005829]; extracellular exosome [GO:0070062]; mitochondrion [GO:0005739]; nucleolus [GO:0005730]; nucleoplasm [GO:0005654];cytoplasm [GO:0005737]	acetyl-CoA C-acyltransferase activity [GO:0003988];acetyl-CoA C-acetyltransferase activity [GO:0003985]	Cholesterol biosynthesis
Q9H3P7	Golgi resident protein GCP60	ACBD3	NaN	19.9895	20.6244	19.7917	NaN	19.9471	6	6	6	17	17	17	60.593	0	56.092	262660000	19	Q9H3P7	4346	GCP60_HUMAN	Golgi resident protein GCP60 (Acyl-CoA-binding domain-containing protein 3) (Golgi complex-associated protein 1) (GOCAP1) (Golgi phosphoprotein 1) (GOLPH1) (PBR- and PKA-associated protein 7) (Peripheral benzodiazepine receptor-associated protein PAP7) [Cleaved into: Golgi resident protein GCP60, N-terminally processed]	ACBD3 GCP60 GOCAP1 GOLPH1	528		viral process [GO:0016032];steroid biosynthetic process [GO:0006694]	Golgi membrane [GO:0000139]; membrane [GO:0016020]; mitochondrion [GO:0005739];Golgi apparatus [GO:0005794]	protein kinase A regulatory subunit binding [GO:0034237];fatty-acyl-CoA binding [GO:0000062]	Golgi Associated Vesicle Biogenesis
Q9BR61	Acyl-CoA-binding domain-containing protein 6	ACBD6	NaN	NaN	NaN	NaN	NaN	NaN	2	2	2	11.7	11.7	11.7	31.15	0.00024004	5.1022	65760000	6	Q9BR61	4056	ACBD6_HUMAN	Acyl-CoA-binding domain-containing protein 6	ACBD6	282		acyl-CoA metabolic process [GO:0006637]	cytosol [GO:0005829]	lipid binding [GO:0008289];fatty-acyl-CoA binding [GO:0000062]	Mitochondrial Fatty Acid Beta-Oxidation
Q9UKV3;Q9UKV3-5;Q9UKV3-2;Q9UKV3-3	Apoptotic chromatin condensation inducer in the nucleus	ACIN1	20.1774	22.2498	23.1552	22.9047	22.9221	21.5361	46	46	46	40.7	40.7	40.7	151.86	0	296.69	7332900000	294	Q9UKV3;Q9UKV3-5;Q9UKV3-2;Q9UKV3-3	4993	ACINU_HUMAN	Apoptotic chromatin condensation inducer in the nucleus (Acinus)	ACIN1 ACINUS KIAA0670	1341		erythrocyte differentiation [GO:0030218]; mRNA processing [GO:0006397]; negative regulation of mRNA splicing, via spliceosome [GO:0048025]; positive regulation of apoptotic process [GO:0043065]; positive regulation of monocyte differentiation [GO:0045657]; RNA splicing [GO:0008380];apoptotic chromosome condensation [GO:0030263]	cytosol [GO:0005829]; nuclear speck [GO:0016607]; nucleolus [GO:0005730]; nucleoplasm [GO:0005654]; nucleus [GO:0005634]; plasma membrane [GO:0005886];ASAP complex [GO:0061574]	enzyme binding [GO:0019899]; nucleic acid binding [GO:0003676]; RNA binding [GO:0003723];ATPase activity [GO:0016887]	Apoptotic cleavage of cellular proteins
P53396;P53396-2;P53396-3	ATP-citrate synthase	ACLY	23.8447	24.0189	25.2784	24.4972	24.7704	24.1434	83	83	83	69.7	69.7	69.7	120.84	0	323.31	48051000000	934	P53396;P53396-2;P53396-3	1600	ACLY_HUMAN	ATP-citrate synthase (EC 2.3.3.8) (ATP-citrate (pro-S-)-lyase) (ACL) (Citrate cleavage enzyme)	ACLY	1101		cholesterol biosynthetic process [GO:0006695]; citrate metabolic process [GO:0006101]; coenzyme A metabolic process [GO:0015936]; fatty acid biosynthetic process [GO:0006633]; fatty-acyl-CoA biosynthetic process [GO:0046949]; lipid biosynthetic process [GO:0008610]; neutrophil degranulation [GO:0043312]; oxaloacetate metabolic process [GO:0006107]; positive regulation of cellular metabolic proces…	cytosol [GO:0005829]; extracellular exosome [GO:0070062]; extracellular region [GO:0005576]; ficolin-1-rich granule lumen [GO:1904813]; membrane [GO:0016020]; nucleoplasm [GO:0005654]; plasma membrane [GO:0005886];azurophil granule lumen [GO:0035578]	ATP citrate synthase activity [GO:0003878]; cofactor binding [GO:0048037]; metal ion binding [GO:0046872];ATP binding [GO:0005524]	ChREBP activates metabolic gene expression
P21399	Cytoplasmic aconitate hydratase	ACO1	NaN	24.1721	22.5021	22.8293	21.4272	23.6472	9	9	9	16.8	16.8	16.8	98.398	0	17.311	1884800000	23	P21399	1066	ACOC_HUMAN	Cytoplasmic aconitate hydratase (Aconitase) (EC 4.2.1.3) (Citrate hydro-lyase) (Ferritin repressor protein) (Iron regulatory protein 1) (IRP1) (Iron-responsive element-binding protein 1) (IRE-BP 1)	ACO1 IREB1	889		citrate metabolic process [GO:0006101]; intestinal absorption [GO:0050892]; post-embryonic development [GO:0009791]; regulation of translation [GO:0006417]; response to iron(II) ion [GO:0010040]; tricarboxylic acid cycle [GO:0006099];cellular iron ion homeostasis [GO:0006879]	cytoplasm [GO:0005737]; cytosol [GO:0005829]; endoplasmic reticulum [GO:0005783]; extracellular exosome [GO:0070062]; Golgi apparatus [GO:0005794]; mitochondrion [GO:0005739];cell [GO:0005623]	4 iron, 4 sulfur cluster binding [GO:0051539]; aconitate hydratase activity [GO:0003994]; citrate dehydratase activity [GO:0047780]; iron-responsive element binding [GO:0030350]; metal ion binding [GO:0046872]; RNA binding [GO:0003723];3 iron, 4 sulfur cluster binding [GO:0051538]	Iron uptake and transport
Q99798	Aconitate hydratase, mitochondrial	ACO2	21.3864	23.8026	20.9368	21.1325	20.387	21.9572	17	17	17	31	31	31	85.424	0	128.39	1114200000	56	Q99798	4010	ACON_HUMAN	Aconitate hydratase, mitochondrial (Aconitase) (EC 4.2.1.3) (Citrate hydro-lyase)	ACO2	780	isocitrate from oxaloacetate: step 2/2.; tricarboxylic acid cycle;PATHWAY: Carbohydrate metabolism	generation of precursor metabolites and energy [GO:0006091]; isocitrate metabolic process [GO:0006102]; liver development [GO:0001889]; response to isolation stress [GO:0035900]; tricarboxylic acid cycle [GO:0006099];citrate metabolic process [GO:0006101]	mitochondrial matrix [GO:0005759]; mitochondrion [GO:0005739];cytosol [GO:0005829]	4 iron, 4 sulfur cluster binding [GO:0051539]; aconitate hydratase activity [GO:0003994]; citrate dehydratase activity [GO:0047780]; iron ion binding [GO:0005506];3 iron, 4 sulfur cluster binding [GO:0051538]	Mitochondrial protein import
Q86TX2;P49753	Acyl-coenzyme A thioesterase 1;Acyl-coenzyme A thioesterase 2, mitochondrial	ACOT1;ACOT2	NaN	21.7009	NaN	20.7453	NaN	21.2721	7	7	7	24	24	24	46.277	0	25.595	402430000	13	Q86TX2;P49753;P49753-2	3031	ACOT1_HUMAN;ACOT2_HUMAN	Acyl-coenzyme A thioesterase 1 (Acyl-CoA thioesterase 1) (EC 3.1.2.-) (CTE-I) (CTE-Ib) (Inducible cytosolic acyl-coenzyme A thioester hydrolase) (Long chain acyl-CoA thioester hydrolase) (Long chain acyl-CoA hydrolase) (Palmitoyl-coenzyme A thioesterase) (EC 3.1.2.2);Acyl-coenzyme A thioesterase 2, mitochondrial (Acyl-CoA thioesterase 2) (EC 3.1.2.2) (Acyl-coenzyme A thioester hydrolase 2a) (CTE-…	ACOT1 CTE1;ACOT2 PTE2 PTE2A	421;483	fatty acid metabolism. {ECO:0000305|PubMed:10944470, ECO:0000305|PubMed:16940157}.; fatty acid metabolism. {ECO:0000305|PubMed:16940157}.;PATHWAY: Lipid metabolism	fatty acid metabolic process [GO:0006631]; long-chain fatty acid metabolic process [GO:0001676]; protein targeting to peroxisome [GO:0006625]; very long-chain fatty acid metabolic process [GO:0000038];acyl-CoA metabolic process [GO:0006637]	mitochondrial matrix [GO:0005759]; mitochondrion [GO:0005739]; peroxisomal matrix [GO:0005782];cytosol [GO:0005829]	carboxylic ester hydrolase activity [GO:0052689]; myristoyl-CoA hydrolase activity [GO:0102991]; palmitoyl-CoA hydrolase activity [GO:0016290];acyl-CoA hydrolase activity [GO:0047617]	Mitochondrial Fatty Acid Beta-Oxidation
Q9NPJ3	Acyl-coenzyme A thioesterase 13;Acyl-coenzyme A thioesterase 13, N-terminally processed	ACOT13	NaN	21.4995	22.1684	21.3446	22.1945	21.152	9	9	9	42.9	42.9	42.9	14.96	0	48.219	625290000	46	Q9NPJ3;Q9NPJ3-2	4550	ACO13_HUMAN	Acyl-coenzyme A thioesterase 13 (Acyl-CoA thioesterase 13) (EC 3.1.2.-) (Thioesterase superfamily member 2) [Cleaved into: Acyl-coenzyme A thioesterase 13, N-terminally processed]	ACOT13 THEM2 HT012 PNAS-27	140		negative regulation of cold-induced thermogenesis [GO:0120163]; protein homotetramerization [GO:0051289];acyl-CoA metabolic process [GO:0006637]	mitochondrion [GO:0005739]; nucleus [GO:0005634]; spindle [GO:0005819];cytosol [GO:0005829]	acyl-CoA hydrolase activity [GO:0047617]	Mitochondrial Fatty Acid Beta-Oxidation
O00154-4;O00154;O00154-6;O00154-7;O00154-5;O00154-2;O00154-3	Cytosolic acyl coenzyme A thioester hydrolase	ACOT7	23.3076	22.7204	23.4554	23.7416	23.0915	23.3649	22	22	22	64.2	64.2	64.2	37.419	0	196.69	7145500000	181	O00154-4;O00154;O00154-6;O00154-7;O00154-5;O00154-2;O00154-3;Q6ZUV0	103	BACH_HUMAN;BACHL_HUMAN	Cytosolic acyl coenzyme A thioester hydrolase (EC 3.1.2.2) (Acyl-CoA thioesterase 7) (Brain acyl-CoA hydrolase) (BACH) (hBACH) (CTE-IIa) (CTE-II) (Long chain acyl-CoA thioester hydrolase);Putative cytosolic acyl coenzyme A thioester hydrolase-like (EC 3.1.2.2) (Acyl-CoA thioesterase 7-like)	ACOT7 BACH;ACOT7L BACHL	252;380	fatty acid metabolism. {ECO:0000305|PubMed:10578051}.;PATHWAY: Lipid metabolism	coenzyme A biosynthetic process [GO:0015937]; long-chain fatty-acyl-CoA catabolic process [GO:0036116]; medium-chain fatty acid biosynthetic process [GO:0051792]; medium-chain fatty-acyl-CoA catabolic process [GO:0036114]; palmitic acid biosynthetic process [GO:1900535];acyl-CoA metabolic process [GO:0006637]	extracellular exosome [GO:0070062]; mitochondrion [GO:0005739]; nucleoplasm [GO:0005654];cytosol [GO:0005829]	carboxylic ester hydrolase activity [GO:0052689]; fatty-acyl-CoA binding [GO:0000062]; long-chain fatty acyl-CoA binding [GO:0036042]; myristoyl-CoA hydrolase activity [GO:0102991]; palmitoyl-CoA hydrolase activity [GO:0016290]; protein homodimerization activity [GO:0042803];acyl-CoA hydrolase activity [GO:0047617]	Mitochondrial Fatty Acid Beta-Oxidation
O14734	Acyl-coenzyme A thioesterase 8	ACOT8	NaN	NaN	NaN	22.1076	NaN	22.4814	10	10	10	39.5	39.5	39.5	35.914	0	34.856	673440000	29	O14734	186	ACOT8_HUMAN	Acyl-coenzyme A thioesterase 8 (Acyl-CoA thioesterase 8) (EC 3.1.2.1) (EC 3.1.2.11) (EC 3.1.2.2) (EC 3.1.2.3) (EC 3.1.2.5) (Choloyl-coenzyme A thioesterase) (EC 3.1.2.27) (HIV-Nef-associated acyl-CoA thioesterase) (Peroxisomal acyl-CoA thioesterase 2) (PTE-2) (Peroxisomal acyl-coenzyme A thioester hydrolase 1) (PTE-1) (Peroxisomal long-chain acyl-CoA thioesterase 1) (Thioesterase II) (hACTE-III) …	ACOT8 ACTEIII PTE1	319	fatty acid metabolism. {ECO:0000305|PubMed:10944470, ECO:0000305|PubMed:9299485}.;PATHWAY: Lipid metabolism	alpha-linolenic acid metabolic process [GO:0036109]; bile acid biosynthetic process [GO:0006699]; dicarboxylic acid catabolic process [GO:0043649]; fatty acid beta-oxidation using acyl-CoA oxidase [GO:0033540]; fatty acid catabolic process [GO:0009062]; negative regulation of CD4 biosynthetic process [GO:0045225]; peroxisome fission [GO:0016559]; protein targeting to peroxisome [GO:0006625]; vira…	peroxisomal matrix [GO:0005782];cytosol [GO:0005829]	acetyl-CoA hydrolase activity [GO:0003986]; acyl-CoA hydrolase activity [GO:0047617]; carboxylic ester hydrolase activity [GO:0052689]; choloyl-CoA hydrolase activity [GO:0033882]; CoA hydrolase activity [GO:0016289]; hydroxymethylglutaryl-CoA hydrolase activity [GO:0047994]; medium-chain acyl-CoA hydrolase activity [GO:0052815]; myristoyl-CoA hydrolase activity [GO:0102991]; palmitoyl-CoA hydrol…	Synthesis of bile acids and bile salts via 7alpha-hydroxycholesterol
Q9Y305;Q9Y305-3;Q9Y305-2;Q9Y305-4	Acyl-coenzyme A thioesterase 9, mitochondrial	ACOT9	22.9583	22.2553	23.8627	21.9024	23.3277	21.8626	17	17	17	48.5	48.5	48.5	49.901	0	107.84	1684600000	68	Q9Y305;Q9Y305-3;Q9Y305-2;Q9Y305-4	5167	ACOT9_HUMAN	Acyl-coenzyme A thioesterase 9, mitochondrial (Acyl-CoA thioesterase 9) (EC 3.1.2.-) (Acyl-CoA thioester hydrolase 9)	ACOT9 CGI-16	439		acyl-CoA metabolic process [GO:0006637]	mitochondrion [GO:0005739];mitochondrial matrix [GO:0005759]	acyl-CoA hydrolase activity [GO:0047617]; carboxylic ester hydrolase activity [GO:0052689];acetyl-CoA hydrolase activity [GO:0003986]	Mitochondrial Fatty Acid Beta-Oxidation
P24666;P24666-2;P24666-3;P24666-4	Low molecular weight phosphotyrosine protein phosphatase	ACP1	NaN	20.4561	NaN	19.7582	NaN	20.1492	4	4	4	36.7	36.7	36.7	18.042	0	12.986	103850000	12	P24666;P24666-2;P24666-3;P24666-4	1111	PPAC_HUMAN	Low molecular weight phosphotyrosine protein phosphatase (LMW-PTP) (LMW-PTPase) (EC 3.1.3.48) (Adipocyte acid phosphatase) (Low molecular weight cytosolic acid phosphatase) (EC 3.1.3.2) (Red cell acid phosphatase 1)	ACP1	158			cytoplasmic side of plasma membrane [GO:0009898]; extracellular exosome [GO:0070062];cytoplasm [GO:0005737]	non-membrane spanning protein tyrosine phosphatase activity [GO:0004726]; protein tyrosine phosphatase activity [GO:0004725];acid phosphatase activity [GO:0003993]
Q96CM8;Q96CM8-4;Q96CM8-3;Q96CM8-2	Acyl-CoA synthetase family member 2, mitochondrial	ACSF2	NaN	NaN	NaN	NaN	NaN	NaN	2	2	2	4.7	4.7	4.7	68.124	0.00044693	3.7066	7418300	1	Q96CM8;Q96CM8-4;Q96CM8-3;Q96CM8-2	3696	ACSF2_HUMAN	Medium-chain acyl-CoA ligase ACSF2, mitochondrial (EC 6.2.1.2)	ACSF2 UNQ493/PRO1009	615		fatty acid metabolic process [GO:0006631];acyl-CoA metabolic process [GO:0006637]	mitochondrial matrix [GO:0005759]	ATP binding [GO:0005524]; butyrate-CoA ligase activity [GO:0047760]; medium-chain fatty acid-CoA ligase activity [GO:0031956];acyl-CoA ligase activity [GO:0003996]	Mitochondrial Fatty Acid Beta-Oxidation
Q4G176	Acyl-CoA synthetase family member 3, mitochondrial	ACSF3	21.3591	21.2322	20.613	20.8188	20.6446	20.0276	6	6	6	15.6	15.6	15.6	64.129	0	41.962	370510000	23	Q4G176	2540	ACSF3_HUMAN	Malonate--CoA ligase ACSF3, mitochondrial (EC 6.2.1.n3) (Acyl-CoA synthetase family member 3)	ACSF3 PSEC0197	576		fatty acid metabolic process [GO:0006631]; long-chain fatty-acyl-CoA biosynthetic process [GO:0035338]; malonate catabolic process [GO:0090410];fatty acid biosynthetic process [GO:0006633]	mitochondrion [GO:0005739];mitochondrial matrix [GO:0005759]	ATP binding [GO:0005524]; malonyl-CoA synthetase activity [GO:0090409]; very long-chain fatty acid-CoA ligase activity [GO:0031957];acid-thiol ligase activity [GO:0016878]	Synthesis of very long-chain fatty acyl-CoAs
P33121;P33121-2;P33121-3	Long-chain-fatty-acid--CoA ligase 1	ACSL1	NaN	NaN	NaN	NaN	NaN	NaN	4	4	4	8.9	8.9	8.9	77.942	0.0024505	2.2986	58243000	2	P33121;P33121-2;P33121-3;Q9UKU0;Q9UKU0-2;Q9UKU0-7;Q9UKU0-5;Q9UKU0-3;Q9UKU0-9;Q9UKU0-6;Q9UKU0-8;Q9UKU0-1	1242	ACSL1_HUMAN;ACSL6_HUMAN	Long-chain-fatty-acid--CoA ligase 1 (EC 6.2.1.3) (Acyl-CoA synthetase 1) (ACS1) (Arachidonate--CoA ligase) (EC 6.2.1.15) (Long-chain acyl-CoA synthetase 1) (LACS 1) (Long-chain acyl-CoA synthetase 2) (LACS 2) (Long-chain fatty acid-CoA ligase 2) (Palmitoyl-CoA ligase 1) (Palmitoyl-CoA ligase 2) (Phytanate--CoA ligase) (EC 6.2.1.24);Long-chain-fatty-acid--CoA ligase 6 (EC 6.2.1.3) (Arachidonate--C…	ACSL1 FACL1 FACL2 LACS LACS1 LACS2;ACSL6 ACS2 FACL6 KIAA0837 LACS5	697;698		alpha-linolenic acid metabolic process [GO:0036109]; linoleic acid metabolic process [GO:0043651]; lipid biosynthetic process [GO:0008610]; long-chain fatty acid import into cell [GO:0044539]; long-chain fatty acid metabolic process [GO:0001676]; long-chain fatty-acyl-CoA biosynthetic process [GO:0035338]; positive regulation of cold-induced thermogenesis [GO:0120162]; positive regulation of prot…	endoplasmic reticulum membrane [GO:0005789]; integral component of membrane [GO:0016021]; membrane [GO:0016020]; mitochondrial outer membrane [GO:0005741]; mitochondrion [GO:0005739]; peroxisomal membrane [GO:0005778]; plasma membrane [GO:0005886];endoplasmic reticulum [GO:0005783]	arachidonate-CoA ligase activity [GO:0047676]; ATP binding [GO:0005524]; decanoate-CoA ligase activity [GO:0102391]; enzyme binding [GO:0019899]; long-chain fatty acid-CoA ligase activity [GO:0004467]; phytanate-CoA ligase activity [GO:0050197]; protein homodimerization activity [GO:0042803];acyl-CoA ligase activity [GO:0003996]	PPARA activates gene expression;Synthesis of very long-chain fatty acyl-CoAs
O95573	Long-chain-fatty-acid--CoA ligase 3	ACSL3	NaN	21.3113	21.4251	21.2855	21.09	21.0499	15	15	12	26.7	26.7	21.5	80.419	0	40.824	927810000	59	O95573	681	ACSL3_HUMAN	Long-chain-fatty-acid--CoA ligase 3 (EC 6.2.1.3) (Arachidonate--CoA ligase) (EC 6.2.1.15) (Long-chain acyl-CoA synthetase 3) (LACS 3)	ACSL3 ACS3 FACL3 LACS3	720		fatty acid biosynthetic process [GO:0006633]; long-chain fatty acid import into cell [GO:0044539]; long-chain fatty acid metabolic process [GO:0001676]; long-chain fatty-acyl-CoA biosynthetic process [GO:0035338]; positive regulation of Golgi to plasma membrane protein transport [GO:0042998]; positive regulation of phosphatidylcholine biosynthetic process [GO:2001247]; positive regulation of secr…	endoplasmic reticulum membrane [GO:0005789]; Golgi apparatus [GO:0005794]; integral component of membrane [GO:0016021]; lipid droplet [GO:0005811]; membrane [GO:0016020]; mitochondrial outer membrane [GO:0005741]; perinuclear region of cytoplasm [GO:0048471]; peroxisomal membrane [GO:0005778];endoplasmic reticulum [GO:0005783]	arachidonate-CoA ligase activity [GO:0047676]; ATP binding [GO:0005524]; decanoate-CoA ligase activity [GO:0102391]; long-chain fatty acid-CoA ligase activity [GO:0004467]; protein domain specific binding [GO:0019904]; protein kinase binding [GO:0019901];acyl-CoA ligase activity [GO:0003996]	Intracellular metabolism of fatty acids regulates insulin secretion
O60488;O60488-2	Long-chain-fatty-acid--CoA ligase 4	ACSL4	NaN	NaN	NaN	NaN	NaN	NaN	7	4	4	13.9	8.7	8.7	79.187	0	11.244	72389000	3	O60488;O60488-2	409	ACSL4_HUMAN	Long-chain-fatty-acid--CoA ligase 4 (EC 6.2.1.3) (Arachidonate--CoA ligase) (EC 6.2.1.15) (Long-chain acyl-CoA synthetase 4) (LACS 4)	ACSL4 ACS4 FACL4 LACS4	711		embryonic process involved in female pregnancy [GO:0060136]; fatty acid transport [GO:0015908]; lipid biosynthetic process [GO:0008610]; lipid metabolic process [GO:0006629]; long-chain fatty acid metabolic process [GO:0001676]; long-chain fatty-acyl-CoA biosynthetic process [GO:0035338]; negative regulation of prostaglandin secretion [GO:0032307]; positive regulation of cell growth [GO:0030307];…	endoplasmic reticulum [GO:0005783]; endoplasmic reticulum membrane [GO:0005789]; extracellular exosome [GO:0070062]; integral component of membrane [GO:0016021]; lipid droplet [GO:0005811]; membrane [GO:0016020]; mitochondria-associated endoplasmic reticulum membrane [GO:0044233]; mitochondrial outer membrane [GO:0005741]; neuronal cell body [GO:0043025]; peroxisomal membrane [GO:0005778]; plasma…	arachidonate-CoA ligase activity [GO:0047676]; ATP binding [GO:0005524]; decanoate-CoA ligase activity [GO:0102391]; long-chain fatty acid-CoA ligase activity [GO:0004467]; very long-chain fatty acid-CoA ligase activity [GO:0031957];acyl-CoA ligase activity [GO:0003996]	Intracellular metabolism of fatty acids regulates insulin secretion
Q9NR19;Q9NR19-2	Acetyl-coenzyme A synthetase, cytoplasmic	ACSS2	NaN	NaN	NaN	NaN	NaN	NaN	1	1	1	2.6	2.6	2.6	78.579	0.00087527	3.3633	0	1	Q9NR19;Q9NR19-2	4578	ACSA_HUMAN	Acetyl-coenzyme A synthetase, cytoplasmic (EC 6.2.1.1) (Acetate--CoA ligase) (Acetyl-CoA synthetase) (ACS) (AceCS) (Acetyl-CoA synthetase 1) (AceCS1) (Acyl-CoA synthetase short-chain family member 2) (Acyl-activating enzyme) (Propionate--CoA ligase) (EC 6.2.1.17)	ACSS2 ACAS2	701		acetyl-CoA biosynthetic process from acetate [GO:0019427]; ethanol oxidation [GO:0006069]; lipid biosynthetic process [GO:0008610]; propionate biosynthetic process [GO:0019542];acetate biosynthetic process [GO:0019413]	cytosol [GO:0005829]; intracellular membrane-bounded organelle [GO:0043231]; mitochondrial matrix [GO:0005759]; nucleoplasm [GO:0005654];cytoplasm [GO:0005737]	AMP binding [GO:0016208]; ATP binding [GO:0005524]; propionate-CoA ligase activity [GO:0050218];acetate-CoA ligase activity [GO:0003987]	Transcriptional activation of mitochondrial biogenesis
P68133;P68032;P62736;P63267	Actin, alpha skeletal muscle;Actin, alpha cardiac muscle 1;Actin, aortic smooth muscle;Actin, gamma-enteric smooth muscle	ACTA1;ACTC1;ACTA2;ACTG2	NaN	NaN	NaN	26.0531	NaN	25.4949	29	4	4	39	8.8	8.8	42.051	0	162.92	18020000000	64	P68133;P68032;P62736;P63267	1833	ACTA_HUMAN;ACTC_HUMAN;ACTH_HUMAN;ACTS_HUMAN	Actin, alpha cardiac muscle 1 (Alpha-cardiac actin) [Cleaved into: Actin, alpha cardiac muscle 1, intermediate form];Actin, alpha skeletal muscle (Alpha-actin-1) [Cleaved into: Actin, alpha skeletal muscle, intermediate form];Actin, aortic smooth muscle (Alpha-actin-2) (Cell growth-inhibiting gene 46 protein) [Cleaved into: Actin, aortic smooth muscle, intermediate form];Actin, gamma-enteric smoo…	ACTA1 ACTA;ACTA2 ACTSA ACTVS GIG46;ACTC1 ACTC;ACTG2 ACTA3 ACTL3 ACTSG	376;377		actin filament organization [GO:0007015]; actin-myosin filament sliding [GO:0033275]; actomyosin structure organization [GO:0031032]; cardiac muscle contraction [GO:0060048]; cardiac muscle tissue morphogenesis [GO:0055008]; cardiac myofibril assembly [GO:0055003]; heart contraction [GO:0060047]; mesenchyme migration [GO:0090131]; muscle contraction [GO:0006936]; muscle filament sliding [GO:00300…	actin filament [GO:0005884]; actomyosin, actin portion [GO:0042643]; blood microparticle [GO:0072562]; cell body [GO:0044297]; cell periphery [GO:0071944]; cytoplasm [GO:0005737]; cytosol [GO:0005829]; extracellular exosome [GO:0070062]; extracellular space [GO:0005615]; filopodium [GO:0030175]; focal adhesion [GO:0005925]; glutamatergic synapse [GO:0098978]; I band [GO:0031674]; lamellipodium [G…	ATP binding [GO:0005524]; myosin binding [GO:0017022]; protein kinase binding [GO:0019901]; structural constituent of cytoskeleton [GO:0005200];ADP binding [GO:0043531];ATP binding [GO:0005524];ATPase activity [GO:0016887]	Smooth Muscle Contraction;Striated Muscle Contraction
P60709	Actin, cytoplasmic 1;Actin, cytoplasmic 1, N-terminally processed	ACTB	NaN	23.8103	NaN	23.1444	NaN	23.6547	52	1	1	99.2	4.5	4.5	41.736	0	63.745	1246500000	20	P60709;P63267-2;Q562R1	1700	ACTB_HUMAN;ACTBL_HUMAN;ACTH_HUMAN	Actin, cytoplasmic 1 (Beta-actin) [Cleaved into: Actin, cytoplasmic 1, N-terminally processed];Actin, gamma-enteric smooth muscle (Alpha-actin-3) (Gamma-2-actin) (Smooth muscle gamma-actin) [Cleaved into: Actin, gamma-enteric smooth muscle, intermediate form];Beta-actin-like protein 2 (Kappa-actin)	ACTB;ACTBL2;ACTG2 ACTA3 ACTL3 ACTSG	375;376		apical protein localization [GO:0045176]; ATP-dependent chromatin remodeling [GO:0043044]; axonogenesis [GO:0007409]; cell junction assembly [GO:0034329]; cell motility [GO:0048870]; cellular response to cytochalasin B [GO:0072749]; ephrin receptor signaling pathway [GO:0048013]; establishment or maintenance of cell polarity [GO:0007163]; Fc-gamma receptor signaling pathway involved in phagocytos…	actin filament [GO:0005884]; adherens junction [GO:0005912]; apical junction complex [GO:0043296]; axon [GO:0030424]; blood microparticle [GO:0072562]; calyx of Held [GO:0044305]; cell body [GO:0044297]; cell periphery [GO:0071944]; cell-cell junction [GO:0005911]; cortical cytoskeleton [GO:0030863]; cytoplasm [GO:0005737]; cytoplasmic ribonucleoprotein granule [GO:0036464]; cytoskeleton [GO:0005…	identical protein binding [GO:0042802]; kinesin binding [GO:0019894]; nitric-oxide synthase binding [GO:0050998]; protein kinase binding [GO:0019901]; structural constituent of cytoskeleton [GO:0005200]; structural constituent of postsynaptic actin cytoskeleton [GO:0098973]; Tat protein binding [GO:0030957]; tau protein binding [GO:0048156];ATP binding [GO:0005524]	Smooth Muscle Contraction;Translocation of SLC2A4 (GLUT4) to the plasma membrane
P63261	Actin, cytoplasmic 2;Actin, cytoplasmic 2, N-terminally processed	ACTG1	27.8545	27.6377	27.5444	27.2954	28.2862	27.5198	53	53	2	99.2	99.2	7.2	41.792	0	323.31	142310000000	1122	P63261	1825	ACTG_HUMAN	Actin, cytoplasmic 2 (Gamma-actin) [Cleaved into: Actin, cytoplasmic 2, N-terminally processed]	ACTG1 ACTG	375		cell junction assembly [GO:0034329]; cellular response to interferon-gamma [GO:0071346]; ephrin receptor signaling pathway [GO:0048013]; Fc-gamma receptor signaling pathway involved in phagocytosis [GO:0038096]; membrane organization [GO:0061024]; morphogenesis of a polarized epithelium [GO:0001738]; platelet aggregation [GO:0070527]; positive regulation of cell migration [GO:0030335]; positive r…	apical junction complex [GO:0043296]; blood microparticle [GO:0072562]; calyx of Held [GO:0044305]; cell-cell junction [GO:0005911]; cytoskeleton [GO:0005856]; cytosol [GO:0005829]; dense body [GO:0097433]; extracellular exosome [GO:0070062]; extracellular space [GO:0005615]; filamentous actin [GO:0031941]; focal adhesion [GO:0005925]; membrane [GO:0016020]; myofibril [GO:0030016]; nucleus [GO:00…	identical protein binding [GO:0042802]; profilin binding [GO:0005522]; structural constituent of cytoskeleton [GO:0005200]; structural constituent of postsynaptic actin cytoskeleton [GO:0098973]; ubiquitin protein ligase binding [GO:0031625];ATP binding [GO:0005524]	Translocation of SLC2A4 (GLUT4) to the plasma membrane
O96019;O96019-2	Actin-like protein 6A	ACTL6A	22.1538	21.0781	22.1875	22.2674	22.8968	22.8054	14	14	14	43.8	43.8	43.8	47.46	0	92.86	1697900000	57	O96019;O96019-2;O94805	732	ACL6A_HUMAN;ACL6B_HUMAN	Actin-like protein 6A (53 kDa BRG1-associated factor A) (Actin-related protein Baf53a) (ArpNbeta) (BRG1-associated factor 53A) (BAF53A) (INO80 complex subunit K);Actin-like protein 6B (53 kDa BRG1-associated factor B) (Actin-related protein Baf53b) (ArpNalpha) (BRG1-associated factor 53B) (BAF53B)	ACTL6A BAF53 BAF53A INO80K;ACTL6B ACTL6 BAF53B	426;429		blastocyst formation [GO:0001825]; chromatin organization [GO:0006325]; chromatin remodeling [GO:0006338]; dendrite development [GO:0016358]; DNA recombination [GO:0006310]; DNA repair [GO:0006281]; histone H2A acetylation [GO:0043968]; histone H4 acetylation [GO:0043967]; nervous system development [GO:0007399]; neural retina development [GO:0003407]; neuron maturation [GO:0042551]; protein deub…	npBAF complex [GO:0071564]; NuA4 histone acetyltransferase complex [GO:0035267]; nuclear chromatin [GO:0000790]; nucleoplasm [GO:0005654]; nucleus [GO:0005634]; plasma membrane [GO:0005886]; protein-containing complex [GO:0032991]; SWI/SNF complex [GO:0016514];Ino80 complex [GO:0031011];nBAF complex [GO:0071565]	structural constituent of cytoskeleton [GO:0005200]; transcription coactivator activity [GO:0003713];chromatin binding [GO:0003682]	HATs acetylate histones;RMTs methylate histone arginines
P12814;P12814-2;P12814-3;P12814-4	Alpha-actinin-1	ACTN1	NaN	NaN	20.7435	NaN	19.5029	NaN	23	11	11	30.9	19.4	19.4	103.06	0	58.742	450510000	24	P12814;P12814-2;P12814-3;P12814-4	934	ACTN1_HUMAN	Alpha-actinin-1 (Alpha-actinin cytoskeletal isoform) (F-actin cross-linking protein) (Non-muscle alpha-actinin-1)	ACTN1	892		actin filament bundle assembly [GO:0051017]; actin filament network formation [GO:0051639]; actin filament organization [GO:0007015]; focal adhesion assembly [GO:0048041]; negative regulation of cellular component movement [GO:0051271]; platelet degranulation [GO:0002576]; platelet formation [GO:0030220]; platelet morphogenesis [GO:0036344]; regulation of apoptotic process [GO:0042981];actin cros…	cell projection [GO:0042995]; cell-cell junction [GO:0005911]; cytoplasm [GO:0005737]; cytosol [GO:0005829]; extracellular exosome [GO:0070062]; extracellular region [GO:0005576]; extracellular space [GO:0005615]; fascia adherens [GO:0005916]; focal adhesion [GO:0005925]; glutamatergic synapse [GO:0098978]; plasma membrane [GO:0005886]; platelet alpha granule lumen [GO:0031093]; pseudopodium [GO:…	calcium ion binding [GO:0005509]; double-stranded RNA binding [GO:0003725]; integrin binding [GO:0005178]; ion channel binding [GO:0044325]; nuclear receptor transcription coactivator activity [GO:0030374]; protein homodimerization activity [GO:0042803]; structural constituent of postsynapse [GO:0099186]; vinculin binding [GO:0017166];actin filament binding [GO:0051015]	Platelet degranulation
O43707;O43707-2	Alpha-actinin-4	ACTN4	NaN	21.7558	22.7739	22.2895	21.9125	22.3391	32	32	20	44.5	44.5	31.2	104.85	0	122.61	3389300000	121	O43707;O43707-2;O43707-3;Q08043	355	ACTN3_HUMAN;ACTN4_HUMAN	Alpha-actinin-3 (Alpha-actinin skeletal muscle isoform 3) (F-actin cross-linking protein);Alpha-actinin-4 (Non-muscle alpha-actinin 4)	ACTN3;ACTN4	901;911		bicellular tight junction assembly [GO:0070830]; muscle filament sliding [GO:0030049]; negative regulation of calcineurin-NFAT signaling cascade [GO:0070885]; negative regulation of cellular component movement [GO:0051271]; negative regulation of cold-induced thermogenesis [GO:0120163]; negative regulation of glycolytic process [GO:0045820]; negative regulation of oxidative phosphorylation [GO:00…	cell [GO:0005623]; cell-cell junction [GO:0005911]; cortical cytoskeleton [GO:0030863]; cytoplasm [GO:0005737]; cytosol [GO:0005829]; extracellular exosome [GO:0070062]; extracellular region [GO:0005576]; extracellular space [GO:0005615]; focal adhesion [GO:0005925]; neuron projection [GO:0043005]; nuclear body [GO:0016604]; nucleus [GO:0005634]; perinuclear region of cytoplasm [GO:0048471]; plat…	actin filament binding [GO:0051015]; calcium ion binding [GO:0005509]; chromatin DNA binding [GO:0031490]; integrin binding [GO:0005178]; ion channel binding [GO:0044325]; nuclear hormone receptor binding [GO:0035257]; nuclear receptor transcription coactivator activity [GO:0030374]; nucleoside binding [GO:0001882]; protein homodimerization activity [GO:0042803]; protein N-terminus binding [GO:00…	Nephrin family interactions;Platelet degranulation
Q9NZ32	Actin-related protein 10	ACTR10	NaN	NaN	NaN	22.4924	NaN	21.1723	5	5	5	13.2	13.2	13.2	46.306	0	14.469	468560000	6	Q9NZ32	4758	ARP10_HUMAN	Actin-related protein 10 (Actin-related protein 11) (hARP11)	ACTR10 ACTR11 ARP11	417		endoplasmic reticulum to Golgi vesicle-mediated transport [GO:0006888]; establishment of mitotic spindle orientation [GO:0000132]; microtubule-based movement [GO:0007018]; neutrophil degranulation [GO:0043312]; nuclear migration along microtubule [GO:0030473]; retrograde axonal transport of mitochondrion [GO:0098958];antigen processing and presentation of exogenous peptide antigen via MHC class I…	azurophil granule lumen [GO:0035578]; cell [GO:0005623]; cell cortex region [GO:0099738]; centrosome [GO:0005813]; cytosol [GO:0005829]; dynactin complex [GO:0005869]; extracellular region [GO:0005576]; ficolin-1-rich granule lumen [GO:1904813];axon cytoplasm [GO:1904115]		MHC class II antigen presentation
P61163	Alpha-centractin	ACTR1A	NaN	21.5449	20.6937	22.0382	21.8548	22.3522	16	16	9	58.8	58.8	38	42.613	0	127.73	1563800000	71	P61163	1722	ACTZ_HUMAN	Alpha-centractin (Centractin) (ARP1) (Actin-RPV) (Centrosome-associated actin homolog)	ACTR1A CTRN1	376		ciliary basal body-plasma membrane docking [GO:0097711]; endoplasmic reticulum to Golgi vesicle-mediated transport [GO:0006888]; establishment of mitotic spindle orientation [GO:0000132]; G2/M transition of mitotic cell cycle [GO:0000086]; nuclear migration along microtubule [GO:0030473]; regulation of G2/M transition of mitotic cell cycle [GO:0010389]; spermatogenesis [GO:0007283]; vesicle-media…	cell cortex region [GO:0099738]; centriole [GO:0005814]; centrosome [GO:0005813]; COPI-coated vesicle [GO:0030137]; cytoplasm [GO:0005737]; cytosol [GO:0005829]; dynactin complex [GO:0005869]; extracellular exosome [GO:0070062]; manchette [GO:0002177]; microtubule associated complex [GO:0005875]; microtubule cytoskeleton [GO:0015630];cell [GO:0005623]	ATP binding [GO:0005524]	MHC class II antigen presentation
P42025	Beta-centractin	ACTR1B	NaN	NaN	NaN	21.1969	NaN	21.6718	10	3	3	32.7	9	9	42.293	0	11.09	299840000	10	P42025	1357	ACTY_HUMAN	Beta-centractin (Actin-related protein 1B) (ARP1B)	ACTR1B CTRN2	376		establishment of mitotic spindle orientation [GO:0000132]; neutrophil degranulation [GO:0043312]; nuclear migration along microtubule [GO:0030473];antigen processing and presentation of exogenous peptide antigen via MHC class II [GO:0019886]	cell cortex region [GO:0099738]; centrosome [GO:0005813]; cytoplasm [GO:0005737]; cytosol [GO:0005829]; dynactin complex [GO:0005869]; extracellular exosome [GO:0070062]; extracellular region [GO:0005576]; ficolin-1-rich granule lumen [GO:1904813]; membrane [GO:0016020]; microtubule cytoskeleton [GO:0015630]; secretory granule lumen [GO:0034774];cell [GO:0005623]	ATP binding [GO:0005524]	MHC class II antigen presentation
P61160;P61160-2	Actin-related protein 2	ACTR2	19.791	19.7221	22.8717	24.3146	21.9744	23.9023	25	25	25	73.6	73.6	73.6	44.76	0	323.31	6762700000	115	P61160;P61160-2	1721	ARP2_HUMAN	Actin-related protein 2 (Actin-like protein 2)	ACTR2 ARP2	394		associative learning [GO:0008306]; asymmetric cell division [GO:0008356]; cellular response to interferon-gamma [GO:0071346]; cellular response to trichostatin A [GO:0035984]; cilium assembly [GO:0060271]; cytosolic transport [GO:0016482]; ephrin receptor signaling pathway [GO:0048013]; establishment or maintenance of cell polarity [GO:0007163]; Fc-gamma receptor signaling pathway involved in pha…	actin cortical patch [GO:0030479]; actin cytoskeleton [GO:0015629]; Arp2/3 protein complex [GO:0005885]; azurophil granule lumen [GO:0035578]; cell [GO:0005623]; cytoplasm [GO:0005737]; cytosol [GO:0005829]; extracellular exosome [GO:0070062]; extracellular region [GO:0005576]; ficolin-1-rich granule lumen [GO:1904813]; focal adhesion [GO:0005925]; invadopodium [GO:0071437]; lamellipodium [GO:003…	ATP binding [GO:0005524]; structural constituent of cytoskeleton [GO:0005200];actin binding [GO:0003779]	Regulation of actin dynamics for phagocytic cup formation
P61158	Actin-related protein 3	ACTR3	20.6318	20.2392	23.9718	25.3193	23.4361	24.0085	36	36	36	82.8	82.8	82.8	47.371	0	323.31	16278000000	244	P61158;Q9P1U1;Q9P1U1-2;Q9P1U1-3;Q9C0K3	1720	ARP3_HUMAN;ARP3B_HUMAN;ARP3C_HUMAN	Actin-related protein 3 (Actin-like protein 3);Actin-related protein 3B (ARP3-beta) (Actin-like protein 3B) (Actin-related protein ARP4);Actin-related protein 3C (Actin-related protein 11)	ACTR3 ARP3;ACTR3B ARP11 ARP4;ACTR3C ARP11	210;418		Arp2/3 complex-mediated actin nucleation [GO:0034314]; asymmetric cell division [GO:0008356]; cellular response to interferon-gamma [GO:0071346]; cilium assembly [GO:0060271]; ephrin receptor signaling pathway [GO:0048013]; establishment or maintenance of cell polarity [GO:0007163]; Fc-gamma receptor signaling pathway involved in phagocytosis [GO:0038096]; meiotic chromosome movement towards spin…	actin cytoskeleton [GO:0015629]; Arp2/3 protein complex [GO:0005885]; brush border [GO:0005903]; cell [GO:0005623]; cell projection [GO:0042995]; cell-cell junction [GO:0005911]; cytoplasm [GO:0005737]; cytosol [GO:0005829]; extracellular exosome [GO:0070062]; focal adhesion [GO:0005925]; lamellipodium [GO:0030027]; membrane [GO:0016020]; nucleus [GO:0005634]; site of double-strand break [GO:0035…	ATP binding [GO:0005524]; structural constituent of cytoskeleton [GO:0005200];actin binding [GO:0003779]	Regulation of actin dynamics for phagocytic cup formation
Q9GZN1	Actin-related protein 6	ACTR6	NaN	NaN	23.037	18.4449	20.9287	NaN	6	6	6	25.8	25.8	25.8	45.81	0	29.439	492330000	16	Q9GZN1;Q9GZN1-2	4254	ARP6_HUMAN	Actin-related protein 6 (hArp6) (hARPX)	ACTR6 CDA12	396		histone exchange [GO:0043486]	cytoskeleton [GO:0005856]; nucleus [GO:0005634]; Swr1 complex [GO:0000812];cytoplasm [GO:0005737]	nucleosome binding [GO:0031491]
Q9H981;Q9H981-2;Q9H981-3	Actin-related protein 8	ACTR8	NaN	NaN	NaN	NaN	NaN	NaN	4	4	4	10.1	10.1	10.1	70.483	0	7.9786	93543000	5	Q9H981;Q9H981-2;Q9H981-3	4449	ARP8_HUMAN	Actin-related protein 8 (hArp8) (INO80 complex subunit N)	ACTR8 ARP8 INO80N	624		cell cycle [GO:0007049]; cell division [GO:0051301]; DNA recombination [GO:0006310]; double-strand break repair [GO:0006302]; protein deubiquitination [GO:0016579]; regulation of transcription, DNA-templated [GO:0006355];ATP-dependent chromatin remodeling [GO:0043044]	Ino80 complex [GO:0031011]; nucleoplasm [GO:0005654]; nucleus [GO:0005634];centrosome [GO:0005813]	ATP binding [GO:0005524]	UCH proteinases
P55265-5;P55265;P55265-4;P55265-2;P55265-3	Double-stranded RNA-specific adenosine deaminase	ADAR	21.413	22.2301	23.886	23.0918	22.0956	22.7483	42	42	42	53.1	53.1	53.1	103.64	0	230.02	6390900000	174	P55265-5;P55265;P55265-4;P55265-2;P55265-3	1652	DSRAD_HUMAN	Double-stranded RNA-specific adenosine deaminase (DRADA) (EC 3.5.4.37) (136 kDa double-stranded RNA-binding protein) (p136) (Interferon-inducible protein 4) (IFI-4) (K88DSRBP)	ADAR ADAR1 DSRAD G1P1 IFI4	1226		base conversion or substitution editing [GO:0016553]; cellular response to virus [GO:0098586]; defense response to virus [GO:0051607]; definitive hemopoiesis [GO:0060216]; erythrocyte differentiation [GO:0030218]; hematopoietic progenitor cell differentiation [GO:0002244]; hematopoietic stem cell homeostasis [GO:0061484]; innate immune response [GO:0045087]; miRNA loading onto RISC involved in ge…	membrane [GO:0016020]; nucleolus [GO:0005730]; nucleoplasm [GO:0005654]; nucleus [GO:0005634]; supraspliceosomal complex [GO:0044530];cytoplasm [GO:0005737]	double-stranded RNA adenosine deaminase activity [GO:0003726]; double-stranded RNA binding [GO:0003725]; metal ion binding [GO:0046872]; RNA binding [GO:0003723]; tRNA-specific adenosine deaminase activity [GO:0008251];DNA binding [GO:0003677]	C6 deamination of adenosine
Q9BUB4;Q9BUB4-2	tRNA-specific adenosine deaminase 1	ADAT1	NaN	NaN	NaN	NaN	NaN	NaN	1	1	1	2.4	2.4	2.4	55.392	0.0053318	1.8595	22152000	1	Q9BUB4;Q9BUB4-2	4121	ADAT1_HUMAN	tRNA-specific adenosine deaminase 1 (hADAT1) (EC 3.5.4.34) (tRNA-specific adenosine-37 deaminase)	ADAT1	502		tRNA processing [GO:0008033]		RNA binding [GO:0003723]; tRNA-specific adenosine deaminase activity [GO:0008251];metal ion binding [GO:0046872]	tRNA modification in the nucleus and cytosol
Q7Z6V5-2;Q7Z6V5	tRNA-specific adenosine deaminase 2	ADAT2	NaN	NaN	NaN	19.2764	NaN	19.9135	3	3	3	45.1	45.1	45.1	16.099	0	9.752	76096000	5	Q7Z6V5-2;Q7Z6V5	3009	ADAT2_HUMAN	tRNA-specific adenosine deaminase 2 (EC 3.5.4.33) (Deaminase domain-containing protein 1) (tRNA-specific adenosine-34 deaminase subunit ADAT2)	ADAT2 DEADC1	191		tRNA wobble adenosine to inosine editing [GO:0002100];tRNA modification [GO:0006400]	tRNA-specific adenosine-34 deaminase complex [GO:0052718];nucleoplasm [GO:0005654]	zinc ion binding [GO:0008270];tRNA-specific adenosine-34 deaminase activity [GO:0052717]	tRNA modification in the nucleus and cytosol
Q96EY9	Probable inactive tRNA-specific adenosine deaminase-like protein 3	ADAT3	NaN	NaN	NaN	20.2977	NaN	19.3295	5	5	5	27.6	27.6	27.6	38.07	0	11.623	154210000	14	Q96EY9	3758	ADAT3_HUMAN	Probable inactive tRNA-specific adenosine deaminase-like protein 3 (tRNA-specific adenosine-34 deaminase subunit ADAT3)	ADAT3 TAD3	351		tRNA wobble adenosine to inosine editing [GO:0002100];tRNA modification [GO:0006400]	tRNA-specific adenosine-34 deaminase complex [GO:0052718];nucleoplasm [GO:0005654]	tRNA-specific adenosine-34 deaminase activity [GO:0052717];metal ion binding [GO:0046872]	tRNA modification in the nucleus and cytosol
Q8NI60;Q8NI60-3;Q8NI60-4;Q8NI60-2	Atypical kinase ADCK3, mitochondrial	ADCK3	21.1133	21.1822	NaN	NaN	NaN	NaN	4	4	4	7.6	7.6	7.6	71.949	0	7.0837	20262000	4	Q8NI60;Q8NI60-3;Q8NI60-4;Q8NI60-2	3367	COQ8A_HUMAN	Atypical kinase COQ8A, mitochondrial (EC 2.7.-.-) (Chaperone activity of bc1 complex-like) (Chaperone-ABC1-like) (Coenzyme Q protein 8A) (aarF domain-containing protein kinase 3)	COQ8A ADCK3 CABC1 PP265	647	ubiquinone biosynthesis. {ECO:0000269|PubMed:25498144}.;PATHWAY: Cofactor biosynthesis	protein phosphorylation [GO:0006468]; ubiquinone biosynthetic process [GO:0006744];phosphorylation [GO:0016310]	integral component of membrane [GO:0016021]; mitochondrion [GO:0005739];extrinsic component of mitochondrial inner membrane [GO:0031314]	ATP binding [GO:0005524]; kinase activity [GO:0016301];ADP binding [GO:0043531]
P35611;P35611-2;P35611-6;P35611-3;P35611-4;P35611-5	Alpha-adducin	ADD1	21.4429	22.1417	22.5618	21.9382	21.4066	22.0518	17	17	16	35.4	35.4	34.3	80.954	0	80.152	2364800000	96	P35611;P35611-2;P35611-6;P35611-3;P35611-4;P35611-5	1282	ADDA_HUMAN	Alpha-adducin (Erythrocyte adducin subunit alpha)	ADD1 ADDA	737		actin filament bundle assembly [GO:0051017]; barbed-end actin filament capping [GO:0051016]; cell morphogenesis [GO:0000902]; cell volume homeostasis [GO:0006884]; cellular response to calcium ion [GO:0071277]; erythrocyte differentiation [GO:0030218]; hemoglobin metabolic process [GO:0020027]; homeostasis of number of cells within a tissue [GO:0048873]; in utero embryonic development [GO:0001701…	cell-cell adherens junction [GO:0005913]; cytoplasm [GO:0005737]; cytoskeleton [GO:0005856]; cytosol [GO:0005829]; F-actin capping protein complex [GO:0008290]; focal adhesion [GO:0005925]; nuclear body [GO:0016604]; nucleoplasm [GO:0005654]; nucleus [GO:0005634]; plasma membrane [GO:0005886]; plasma membrane raft [GO:0044853]; postsynaptic density [GO:0014069];cell [GO:0005623]	actin filament binding [GO:0051015]; cadherin binding [GO:0045296]; calmodulin binding [GO:0005516]; protein heterodimerization activity [GO:0046982]; protein homodimerization activity [GO:0042803]; RNA binding [GO:0003723]; spectrin binding [GO:0030507]; structural constituent of cytoskeleton [GO:0005200]; transcription factor binding [GO:0008134];actin binding [GO:0003779]	Caspase-mediated cleavage of cytoskeletal proteins
P35612;P35612-2;P35612-8;P35612-9;P35612-4;P35612-3	Beta-adducin	ADD2	NaN	NaN	NaN	NaN	NaN	NaN	2	1	1	2.3	1.2	1.2	80.853	0.0069998	1.6564	30818000	1	P35612;P35612-2;P35612-8;P35612-9;P35612-4;P35612-3	1283	ADDB_HUMAN	Beta-adducin (Erythrocyte adducin subunit beta)	ADD2 ADDB	726		actin filament bundle assembly [GO:0051017]; barbed-end actin filament capping [GO:0051016]; hemopoiesis [GO:0030097]; leukocyte migration [GO:0050900]; leukocyte tethering or rolling [GO:0050901]; positive regulation of protein binding [GO:0032092]; protein-containing complex assembly [GO:0065003]; synapse assembly [GO:0007416]; transmembrane transport [GO:0055085];actin cytoskeleton organizatio…	cytoskeleton [GO:0005856]; cytosol [GO:0005829]; F-actin capping protein complex [GO:0008290]; plasma membrane raft [GO:0044853]; postsynaptic density [GO:0014069];cytoplasmic vesicle [GO:0031410]	actin filament binding [GO:0051015]; calmodulin binding [GO:0005516]; protein heterodimerization activity [GO:0046982]; protein homodimerization activity [GO:0042803]; protein kinase binding [GO:0019901]; spectrin binding [GO:0030507]; structural constituent of cytoskeleton [GO:0005200];actin binding [GO:0003779]	Miscellaneous transport and binding events
Q9UEY8-2;Q9UEY8	Gamma-adducin	ADD3	21.32	21.7857	22.4313	22.5327	22.519	22.2705	17	17	17	36.1	36.1	36.1	75.67	0	89.885	3060700000	82	Q9UEY8-2;Q9UEY8	4890	ADDG_HUMAN	Gamma-adducin (Adducin-like protein 70)	ADD3 ADDL	706		barbed-end actin filament capping [GO:0051016]; transmembrane transport [GO:0055085];actin filament bundle assembly [GO:0051017]	cell cortex [GO:0005938]; cell-cell junction [GO:0005911]; condensed nuclear chromosome [GO:0000794]; cytoskeleton [GO:0005856]; cytosol [GO:0005829]; membrane [GO:0016020]; plasma membrane [GO:0005886]; plasma membrane raft [GO:0044853]; postsynaptic density [GO:0014069];brush border [GO:0005903]	calmodulin binding [GO:0005516]; spectrin binding [GO:0030507]; structural constituent of cytoskeleton [GO:0005200];actin filament binding [GO:0051015]	Miscellaneous transport and binding events
P11766	Alcohol dehydrogenase class-3	ADH5	NaN	19.871	NaN	20.387	NaN	21.0822	10	10	10	41.4	41.4	41.4	39.724	0	32.497	571150000	32	P11766	920	ADHX_HUMAN	Alcohol dehydrogenase class-3 (EC 1.1.1.1) (Alcohol dehydrogenase 5) (Alcohol dehydrogenase class chi chain) (Alcohol dehydrogenase class-III) (Glutathione-dependent formaldehyde dehydrogenase) (FALDH) (FDH) (GSH-FDH) (EC 1.1.1.-) (S-(hydroxymethyl)glutathione dehydrogenase) (EC 1.1.1.284)	ADH5 ADHX FDH	374		fatty acid omega-oxidation [GO:0010430]; formaldehyde catabolic process [GO:0046294]; peptidyl-cysteine S-nitrosylation [GO:0018119]; positive regulation of blood pressure [GO:0045777]; respiratory system process [GO:0003016]; response to lipopolysaccharide [GO:0032496]; response to nitrosative stress [GO:0051409]; response to redox state [GO:0051775]; retinoid metabolic process [GO:0001523];etha…	extracellular exosome [GO:0070062]; mitochondrion [GO:0005739];cytosol [GO:0005829]	electron transfer activity [GO:0009055]; fatty acid binding [GO:0005504]; formaldehyde dehydrogenase activity [GO:0018467]; protein homodimerization activity [GO:0042803]; S-(hydroxymethyl)glutathione dehydrogenase activity [GO:0051903]; zinc ion binding [GO:0008270];alcohol dehydrogenase activity, zinc-dependent [GO:0004024]	Ethanol oxidation
Q9H2P0	Activity-dependent neuroprotector homeobox protein	ADNP	19.8558	22.1035	23.0766	23.3651	22.8779	23.0133	55	55	55	57.4	57.4	57.4	123.56	0	291.02	6367200000	260	Q9H2P0	4329	ADNP_HUMAN	Activity-dependent neuroprotector homeobox protein (Activity-dependent neuroprotective protein)	ADNP ADNP1 KIAA0784	1102		cellular response to extracellular stimulus [GO:0031668]; cGMP-mediated signaling [GO:0019934]; estrous cycle [GO:0044849]; negative regulation of gene expression [GO:0010629]; negative regulation of neuron apoptotic process [GO:0043524]; negative regulation of protein binding [GO:0032091]; negative regulation of synaptic transmission [GO:0050805]; nitric oxide homeostasis [GO:0033484]; positive …	cytoplasm [GO:0005737]; dendrite [GO:0030425]; extracellular space [GO:0005615]; neuronal cell body [GO:0043025]; nuclear chromatin [GO:0000790];axon [GO:0030424]	chromatin binding [GO:0003682]; copper ion binding [GO:0005507]; DNA binding [GO:0003677]; DNA-binding transcription factor activity, RNA polymerase II-specific [GO:0000981]; peptide binding [GO:0042277];beta-tubulin binding [GO:0048487]
Q6IQ32	ADNP homeobox protein 2	ADNP2	NaN	NaN	NaN	NaN	NaN	NaN	2	2	2	2.8	2.8	2.8	122.83	0.00045465	3.9794	46998000	6	Q6IQ32	2781	ADNP2_HUMAN	Activity-dependent neuroprotector homeobox protein 2 (ADNP homeobox protein 2) (Zinc finger protein 508)	ADNP2 KIAA0863 ZNF508	1131		cellular response to retinoic acid [GO:0071300]; negative regulation of cell death [GO:0060548]; neuron differentiation [GO:0030182]; positive regulation of cell growth [GO:0030307];cellular response to oxidative stress [GO:0034599]	nuclear chromatin [GO:0000790]	DNA-binding transcription factor activity, RNA polymerase II-specific [GO:0000981]; metal ion binding [GO:0046872];DNA binding [GO:0003677]
Q96SZ5	2-aminoethanethiol dioxygenase	ADO	NaN	NaN	NaN	19.8998	NaN	20.4148	6	6	6	31.1	31.1	31.1	29.751	0	26.714	98455000	11	Q96SZ5	3951	AEDO_HUMAN	2-aminoethanethiol dioxygenase (EC 1.13.11.19) (Cysteamine dioxygenase)	ADO C10orf22	270		sulfur amino acid catabolic process [GO:0000098]	cytosol [GO:0005829]	metal ion binding [GO:0046872];cysteamine dioxygenase activity [GO:0047800]	Degradation of cysteine and homocysteine
Q9BRR6;Q9BRR6-4;Q9BRR6-3;Q9BRR6-2	ADP-dependent glucokinase	ADPGK	NaN	NaN	NaN	NaN	NaN	NaN	1	1	1	3.2	3.2	3.2	54.088	0	26.507	32356000	4	Q9BRR6;Q9BRR6-4;Q9BRR6-3;Q9BRR6-2	4070	ADPGK_HUMAN	ADP-dependent glucokinase (ADP-GK) (ADPGK) (EC 2.7.1.147) (RbBP-35)	ADPGK PSEC0260	497	glycolysis. {ECO:0000255|PROSITE-ProRule:PRU00584}.;PATHWAY: Carbohydrate degradation	glucose metabolic process [GO:0006006];canonical glycolysis [GO:0061621]	endoplasmic reticulum membrane [GO:0005789]; extracellular region [GO:0005576]; membrane [GO:0016020];endoplasmic reticulum [GO:0005783]	metal ion binding [GO:0046872];ADP-specific glucokinase activity [GO:0043843]	Glycolysis
Q9NX46	Poly(ADP-ribose) glycohydrolase ARH3	ADPRHL2	NaN	NaN	NaN	NaN	NaN	NaN	2	2	2	12.9	12.9	12.9	38.946	0	18.592	62838000	4	Q9NX46	4709	ARHL2_HUMAN	ADP-ribose glycohydrolase ARH3 (ADP-ribosylhydrolase 3) (O-acetyl-ADP-ribose deacetylase ARH3) (EC 3.5.1.-) (Poly(ADP-ribose) glycohydrolase ARH3) (EC 3.2.1.143) ([Protein ADP-ribosylarginine] hydrolase-like protein 2) ([Protein ADP-ribosylserine] hydrolase) (EC 3.2.2.-)	ADPRHL2 ARH3	363		DNA repair [GO:0006281]; peptidyl-serine ADP-deribosylation [GO:0140290];cellular response to superoxide [GO:0071451]	mitochondrion [GO:0005739]; nuclear body [GO:0016604]; nucleoplasm [GO:0005654]; nucleus [GO:0005634]; site of DNA damage [GO:0090734];mitochondrial matrix [GO:0005759]	hydrolase activity, hydrolyzing O-glycosyl compounds [GO:0004553]; magnesium ion binding [GO:0000287]; O-acetyl-ADP-ribose deacetylase activity [GO:0061463]; poly(ADP-ribose) glycohydrolase activity [GO:0004649];ADP-ribosylserine hydrolase activity [GO:0140292]	POLB-Dependent Long Patch Base Excision Repair
P25098	Beta-adrenergic receptor kinase 1	ADRBK1	NaN	19.5987	NaN	21.8529	19.0346	20.3706	10	10	10	20.3	20.3	20.3	79.573	0	55.598	647930000	25	P25098;P35626	1116	ARBK1_HUMAN;ARBK2_HUMAN	Beta-adrenergic receptor kinase 1 (Beta-ARK-1) (EC 2.7.11.15) (G-protein coupled receptor kinase 2);Beta-adrenergic receptor kinase 2 (Beta-ARK-2) (EC 2.7.11.15) (G-protein-coupled receptor kinase 3)	GRK2 ADRBK1 BARK BARK1;GRK3 ADRBK2 BARK2	688;689		desensitization of G protein-coupled receptor signaling pathway [GO:0002029]; G protein-coupled acetylcholine receptor signaling pathway [GO:0007213]; G protein-coupled receptor signaling pathway [GO:0007186]; heart development [GO:0007507]; negative regulation of striated muscle contraction [GO:0045988]; negative regulation of the force of heart contraction by chemical signal [GO:0003108]; pepti…	cytoplasm [GO:0005737]; cytosol [GO:0005829]; membrane [GO:0016020]; plasma membrane [GO:0005886]; synapse [GO:0045202];cilium [GO:0005929];cytosol [GO:0005829]	ATP binding [GO:0005524]; beta-adrenergic receptor kinase activity [GO:0047696]; Edg-2 lysophosphatidic acid receptor binding [GO:0031755]; G protein-coupled receptor kinase activity [GO:0004703]; protein kinase activity [GO:0004672];alpha-2A adrenergic receptor binding [GO:0031694];ATP binding [GO:0005524]	Calmodulin induced events;G alpha (s) signalling events
Q16186	Proteasomal ubiquitin receptor ADRM1	ADRM1	22.6735	21.4546	22.4481	21.1418	23.2829	21.5595	2	2	2	6.4	6.4	6.4	42.153	0	25.946	627960000	26	Q16186	2442	ADRM1_HUMAN	Proteasomal ubiquitin receptor ADRM1 (110 kDa cell membrane glycoprotein) (Gp110) (Adhesion-regulating molecule 1) (ARM-1) (Proteasome regulatory particle non-ATPase 13) (hRpn13) (Rpn13 homolog)	ADRM1 GP110	407		protein deubiquitination [GO:0016579]; transcription elongation from RNA polymerase II promoter [GO:0006368]; ubiquitin-dependent protein catabolic process [GO:0006511];proteasome assembly [GO:0043248]	nucleoplasm [GO:0005654]; plasma membrane [GO:0005886]; proteasome complex [GO:0000502]; proteasome regulatory particle, lid subcomplex [GO:0008541];cytosol [GO:0005829]	protease binding [GO:0002020]; proteasome binding [GO:0070628]; ubiquitin binding [GO:0043130];endopeptidase activator activity [GO:0061133]	UCH proteinases
P30566;P30566-2	Adenylosuccinate lyase	ADSL	21.0031	22.2624	21.3804	21.4854	21.7485	22.059	14	14	14	44.2	44.2	44.2	54.889	0	125.74	1715700000	61	P30566;P30566-2	1208	PUR8_HUMAN	Adenylosuccinate lyase (ADSL) (ASL) (EC 4.3.2.2) (Adenylosuccinase) (ASase)	ADSL AMPS	484	5-amino-1-(5-phospho-D-ribosyl)imidazole-4-carboxamide from 5-amino-1-(5-phospho-D-ribosyl)imidazole-4-carboxylate: step 2/2.; AMP biosynthesis via de novo pathway; AMP from IMP: step 2/2.; IMP biosynthesis via de novo pathway; PATHWAY: Purine metabolism;PATHWAY: Purine metabolism	aerobic respiration [GO:0009060]; AMP biosynthetic process [GO:0006167]; 'de novo' IMP biosynthetic process [GO:0006189]; protein tetramerization [GO:0051262]; purine nucleotide biosynthetic process [GO:0006164]; purine ribonucleoside monophosphate biosynthetic process [GO:0009168]; response to hypoxia [GO:0001666]; response to muscle activity [GO:0014850]; response to nutrient [GO:0007584]; resp…	cytosol [GO:0005829]	N6-(1,2-dicarboxyethyl)AMP AMP-lyase (fumarate-forming) activity [GO:0004018];(S)-2-(5-amino-1-(5-phospho-D-ribosyl)imidazole-4-carboxamido)succinate AMP-lyase (fumarate-forming) activity [GO:0070626]	Purine ribonucleoside monophosphate biosynthesis
P30520	Adenylosuccinate synthetase isozyme 2	ADSS	21.3001	21.7668	21.9129	23.7974	21.2683	23.1281	17	17	17	43	43	43	50.097	0	200.71	3550900000	77	P30520	1206	PURA2_HUMAN	Adenylosuccinate synthetase isozyme 2 (AMPSase 2) (AdSS 2) (EC 6.3.4.4) (Adenylosuccinate synthetase, acidic isozyme) (Adenylosuccinate synthetase, liver isozyme) (L-type adenylosuccinate synthetase) (IMP--aspartate ligase 2)	ADSS2 ADSS	456	AMP biosynthesis via de novo pathway; AMP from IMP: step 1/2. {ECO:0000255|HAMAP-Rule:MF_03127}.;PATHWAY: Purine metabolism	AMP biosynthetic process [GO:0006167]; aspartate metabolic process [GO:0006531]; cellular response to electrical stimulus [GO:0071257]; immune system process [GO:0002376]; IMP metabolic process [GO:0046040]; purine ribonucleoside monophosphate biosynthetic process [GO:0009168]; response to ammonium ion [GO:0060359]; response to purine-containing compound [GO:0014074];'de novo' AMP biosynthetic pr…	cytosol [GO:0005829]; extracellular exosome [GO:0070062]; mitochondrion [GO:0005739]; plasma membrane [GO:0005886];cytoplasm [GO:0005737]	GTP binding [GO:0005525]; magnesium ion binding [GO:0000287]; phosphate ion binding [GO:0042301];adenylosuccinate synthase activity [GO:0004019]	Purine ribonucleoside monophosphate biosynthesis
Q08117;Q08117-2	Amino-terminal enhancer of split	AES	NaN	NaN	NaN	NaN	NaN	NaN	2	2	2	7.1	7.1	7.1	21.97	0	6.3543	44706000	8	Q08117;Q08117-2	2010	TLE5_HUMAN	TLE family member 5 (Amino-terminal enhancer of split) (Amino enhancer of split) (Gp130-associated protein GAM) (Grg-5) (Groucho-related protein 5) (Protein ESP1) (Protein GRG) (TLE family member 5, transcriptional modulator)	TLE5 AES GRG GRG5	197		cellular response to extracellular stimulus [GO:0031668]; multicellular organism development [GO:0007275]; negative regulation of canonical Wnt signaling pathway [GO:0090090]; negative regulation of gene expression [GO:0010629]; negative regulation of protein binding [GO:0032091]; negative regulation of response to cytokine stimulus [GO:0060761]; negative regulation of transcription by RNA polyme…	transcription factor complex [GO:0005667];nucleus [GO:0005634]	repressing transcription factor binding [GO:0070491]; transcription corepressor activity [GO:0003714];identical protein binding [GO:0042802]	Repression of WNT target genes
P51825;P51825-2;P51825-3	AF4/FMR2 family member 1	AFF1	NaN	NaN	NaN	NaN	NaN	NaN	2	2	2	3.9	3.9	3.9	131.42	0	13.737	17795000	2	P51825;P51825-2;P51825-3	1559	AFF1_HUMAN	AF4/FMR2 family member 1 (ALL1-fused gene from chromosome 4 protein) (Protein AF-4) (Protein FEL) (Proto-oncogene AF4)	AFF1 AF4 FEL MLLT2 PBM1	1210			nucleus [GO:0005634]; transcription elongation factor complex [GO:0008023];ELL-EAF complex [GO:0032783]	double-stranded DNA binding [GO:0003690];DNA-binding transcription factor activity [GO:0003700]
Q9UHB7;Q9UHB7-2	AF4/FMR2 family member 4	AFF4	NaN	NaN	20.7584	NaN	19.787	NaN	9	9	9	11.3	11.3	11.3	127.46	0	22.925	294530000	22	Q9UHB7;Q9UHB7-2;Q9UHB7-3	4913	AFF4_HUMAN	AF4/FMR2 family member 4 (ALL1-fused gene from chromosome 5q31 protein) (Protein AF-5q31) (Major CDK9 elongation factor-associated protein)	AFF4 AF5Q31 MCEF HSPC092	1163		transcription by RNA polymerase II [GO:0006366]; transcription elongation from RNA polymerase II promoter [GO:0006368];spermatid development [GO:0007286]	fibrillar center [GO:0001650]; nucleoplasm [GO:0005654]; nucleus [GO:0005634]; transcription elongation factor complex [GO:0008023]; transcriptionally active chromatin [GO:0035327];ELL-EAF complex [GO:0032783]	double-stranded DNA binding [GO:0003690];DNA-binding transcription factor activity [GO:0003700]	Formation of RNA Pol II elongation complex
Q9Y4W6	AFG3-like protein 2	AFG3L2	21.8125	22.4924	20.4356	21.1166	20.9737	20.9513	13	13	13	24.1	24.1	24.1	88.583	0	33.678	608320000	36	Q9Y4W6	5251	AFG32_HUMAN	AFG3-like protein 2 (EC 3.4.24.-) (Paraplegin-like protein)	AFG3L2	797		calcium import into the mitochondrion [GO:0036444]; cristae formation [GO:0042407]; membrane protein proteolysis [GO:0033619]; mitochondrial calcium ion homeostasis [GO:0051560]; mitochondrial calcium ion transmembrane transport [GO:0006851]; mitochondrial fusion [GO:0008053]; mitochondrial protein processing [GO:0034982]; muscle fiber development [GO:0048747]; myelination [GO:0042552]; nerve dev…	mitochondrial inner membrane [GO:0005743]; mitochondrion [GO:0005739];m-AAA complex [GO:0005745]	metalloendopeptidase activity [GO:0004222]; metallopeptidase activity [GO:0008237]; unfolded protein binding [GO:0051082]; zinc ion binding [GO:0008270];ATP binding [GO:0005524]	Processing of SMDT1
Q6ULP2;Q6ULP2-8;Q6ULP2-6;Q6ULP2-9;Q6ULP2-7	Aftiphilin	AFTPH	NaN	NaN	NaN	18.6868	NaN	20.8044	12	12	12	21.4	21.4	21.4	102.11	0	50.634	231910000	20	Q6ULP2;Q6ULP2-8;Q6ULP2-6;Q6ULP2-9;Q6ULP2-7	2865	AFTIN_HUMAN	Aftiphilin	AFTPH AFTH	936		protein transport [GO:0015031];intracellular transport [GO:0046907]	cytoplasm [GO:0005737]; cytosol [GO:0005829]; Golgi apparatus [GO:0005794]; intracellular membrane-bounded organelle [GO:0043231]; nucleoplasm [GO:0005654]; trans-Golgi network membrane [GO:0032588];AP-1 adaptor complex [GO:0030121]	clathrin binding [GO:0030276]
Q9UPQ3;Q9UPQ3-2;Q9UPQ3-3	Arf-GAP with GTPase, ANK repeat and PH domain-containing protein 1	AGAP1	NaN	NaN	NaN	NaN	NaN	NaN	3	2	2	4.3	2.5	2.5	94.469	0.001474	2.7467	56373000	5	Q9UPQ3;Q9UPQ3-2;Q9UPQ3-3	5072	AGAP1_HUMAN	Arf-GAP with GTPase, ANK repeat and PH domain-containing protein 1 (AGAP-1) (Centaurin-gamma-2) (Cnt-g2) (GTP-binding and GTPase-activating protein 1) (GGAP1)	AGAP1 CENTG2 KIAA1099	857		protein transport [GO:0015031]	nucleus [GO:0005634];cytoplasm [GO:0005737]	GTP binding [GO:0005525]; GTPase activity [GO:0003924]; metal ion binding [GO:0046872]; phospholipid binding [GO:0005543];GTPase activator activity [GO:0005096]
Q96P47;Q96P47-2;Q96P47-4;Q96P47-5	Arf-GAP with GTPase, ANK repeat and PH domain-containing protein 3	AGAP3	20.4615	20.5482	21.8196	21.1485	22.0356	21.4995	12	12	11	21.5	21.5	19.7	95.043	0	111.85	1399300000	57	Q96P47;Q96P47-2;Q96P47-4;Q96P47-5;Q96P47-3;Q96P47-6	3885	AGAP3_HUMAN	Arf-GAP with GTPase, ANK repeat and PH domain-containing protein 3 (AGAP-3) (CRAM-associated GTPase) (CRAG) (Centaurin-gamma-3) (Cnt-g3) (MR1-interacting protein) (MRIP-1)	AGAP3 CENTG3	875		proteasome-mediated ubiquitin-dependent protein catabolic process [GO:0043161]; signal transduction [GO:0007165];cellular response to reactive oxygen species [GO:0034614]	cytoplasm [GO:0005737]; membrane [GO:0016020]; nucleus [GO:0005634];cell periphery [GO:0071944]	GTP binding [GO:0005525]; GTPase activity [GO:0003924]; metal ion binding [GO:0046872]; polyubiquitin modification-dependent protein binding [GO:0031593];GTPase activator activity [GO:0005096]
P52594;P52594-2;P52594-3;P52594-4	Arf-GAP domain and FG repeat-containing protein 1	AGFG1	23.0803	23.504	21.9543	22.2542	21.7955	21.8886	7	7	7	19.9	19.9	19.9	58.259	0	99.553	945640000	34	P52594;P52594-2;P52594-3;P52594-4;O95081;O95081-2	1576	AGFG1_HUMAN;AGFG2_HUMAN	Arf-GAP domain and FG repeat-containing protein 1 (HIV-1 Rev-binding protein) (Nucleoporin-like protein RIP) (Rev-interacting protein) (Rev/Rex activation domain-binding protein);Arf-GAP domain and FG repeat-containing protein 2 (HIV-1 Rev-binding protein-like protein) (Rev/Rex activation domain-binding protein related) (RAB-R)	AGFG1 HRB RAB RIP;AGFG2 HRBL RABR	481;562		intermediate filament organization [GO:0045109]; membrane organization [GO:0061024]; mRNA export from nucleus [GO:0006406]; multicellular organism development [GO:0007275]; spermatid nucleus differentiation [GO:0007289];acrosome assembly [GO:0001675]	cytoplasmic vesicle [GO:0031410]; cytosol [GO:0005829]; intracellular membrane-bounded organelle [GO:0043231]; neuronal cell body [GO:0043025]; nuclear pore [GO:0005643];cell projection [GO:0042995];membrane [GO:0016020]	GTPase activator activity [GO:0005096]; metal ion binding [GO:0046872]; RNA binding [GO:0003723];DNA binding [GO:0003677];GTPase activator activity [GO:0005096]	Cargo recognition for clathrin-mediated endocytosis
Q53H12	Acylglycerol kinase, mitochondrial	AGK	NaN	NaN	NaN	NaN	NaN	NaN	4	4	4	12.6	12.6	12.6	47.137	0.00065891	3.441	189250000	5	Q53H12	2570	AGK_HUMAN	Acylglycerol kinase, mitochondrial (hAGK) (EC 2.7.1.107) (EC 2.7.1.138) (EC 2.7.1.94) (Multiple substrate lipid kinase) (HsMuLK) (MuLK) (Multi-substrate lipid kinase)	AGK MULK	422	glycerolipid metabolism. {ECO:0000269|PubMed:15939762}.;PATHWAY: Lipid metabolism	glycerophospholipid biosynthetic process [GO:0046474]; protein insertion into mitochondrial inner membrane [GO:0045039];ceramide biosynthetic process [GO:0046513]	integral component of mitochondrial inner membrane [GO:0031305]; intracellular membrane-bounded organelle [GO:0043231]; mitochondrial inner membrane [GO:0005743]; mitochondrial intermembrane space [GO:0005758]; mitochondrial membrane [GO:0031966]; mitochondrial outer membrane [GO:0005741]; mitochondrion [GO:0005739]; TIM22 mitochondrial import inner membrane insertion complex [GO:0042721];cytosol…	ATP binding [GO:0005524]; ceramide kinase activity [GO:0001729]; diacylglycerol kinase activity [GO:0004143]; dihydroceramide kinase activity [GO:0102773]; NAD+ kinase activity [GO:0003951];acylglycerol kinase activity [GO:0047620]	Glycerophospholipid biosynthesis
P35573;P35573-2;P35573-3	Glycogen debranching enzyme;4-alpha-glucanotransferase;Amylo-alpha-1,6-glucosidase	AGL	NaN	19.8996	18.2989	21.1699	NaN	19.3059	16	16	16	16.1	16.1	16.1	174.76	0	47.774	403100000	29	P35573;P35573-2;P35573-3	1277	GDE_HUMAN	Amylo-alpha-1,6-glucosidase (Amylo-1,6-glucosidase) (EC 3.2.1.33) (Dextrin 6-alpha-D-glucosidase)];Glycogen debranching enzyme (Glycogen debrancher) [Includes: 4-alpha-glucanotransferase (EC 2.4.1.25) (Oligo-1,4-1,4-glucantransferase)	AGL GDE	1532		glycogen catabolic process [GO:0005980]; neutrophil degranulation [GO:0043312]; response to glucocorticoid [GO:0051384]; response to nutrient [GO:0007584];glycogen biosynthetic process [GO:0005978]	cytosol [GO:0005829]; extracellular region [GO:0005576]; ficolin-1-rich granule lumen [GO:1904813]; inclusion body [GO:0016234]; isoamylase complex [GO:0043033]; nucleus [GO:0005634]; sarcoplasmic reticulum [GO:0016529]; secretory granule lumen [GO:0034774];cytoplasm [GO:0005737]	amylo-alpha-1,6-glucosidase activity [GO:0004135]; beta-maltose 4-alpha-glucanotransferase activity [GO:0102500]; glycogen debranching enzyme activity [GO:0004133]; polysaccharide binding [GO:0030247]; polyubiquitin modification-dependent protein binding [GO:0031593];4-alpha-glucanotransferase activity [GO:0004134]	Neutrophil degranulation
Q9UL18	Protein argonaute-1	AGO1	NaN	NaN	23.0095	21.659	22.3711	22.039	20	13	6	28.7	19.4	10.5	97.213	0	55.581	1565000000	41	Q9UL18	4999	AGO1_HUMAN	Protein argonaute-1 (Argonaute1) (hAgo1) (Argonaute RISC catalytic component 1) (Eukaryotic translation initiation factor 2C 1) (eIF-2C 1) (eIF2C 1) (Putative RNA-binding protein Q99)	AGO1 EIF2C1	857		miRNA mediated inhibition of translation [GO:0035278]; miRNA metabolic process [GO:0010586]; negative regulation of angiogenesis [GO:0016525]; negative regulation of gene expression [GO:0010629]; nuclear-transcribed mRNA catabolic process [GO:0000956]; positive regulation of gene expression [GO:0010628]; positive regulation of NIK/NF-kappaB signaling [GO:1901224]; positive regulation of transcrip…	cytosol [GO:0005829]; nucleoplasm [GO:0005654]; nucleus [GO:0005634]; P-body [GO:0000932]; polysome [GO:0005844]; ribonucleoprotein complex [GO:1990904]; RISC complex [GO:0016442]; RISC-loading complex [GO:0070578];cytoplasm [GO:0005737]	double-stranded RNA binding [GO:0003725]; miRNA binding [GO:0035198]; RNA binding [GO:0003723]; RNA polymerase II cis-regulatory region sequence-specific DNA binding [GO:0000978]; RNA polymerase II complex binding [GO:0000993]; single-stranded RNA binding [GO:0003727];core promoter binding [GO:0001047]	Pre-NOTCH Transcription and Translation
Q9UKV8;Q9UKV8-2	Protein argonaute-2	AGO2	21.738	19.3617	23.8306	21.4461	23.8319	22.5367	32	32	24	45.9	45.9	34.6	97.207	0	179.02	5158400000	183	Q9UKV8;Q9UKV8-2	4994	AGO2_HUMAN	Protein argonaute-2 (Argonaute2) (hAgo2) (EC 3.1.26.n2) (Argonaute RISC catalytic component 2) (Eukaryotic translation initiation factor 2C 2) (eIF-2C 2) (eIF2C 2) (PAZ Piwi domain protein) (PPD) (Protein slicer)	AGO2 EIF2C2	859		miRNA loading onto RISC involved in gene silencing by miRNA [GO:0035280]; miRNA mediated inhibition of translation [GO:0035278]; miRNA metabolic process [GO:0010586]; mRNA cleavage involved in gene silencing by miRNA [GO:0035279]; mRNA cleavage involved in gene silencing by siRNA [GO:0090625]; negative regulation of amyloid precursor protein biosynthetic process [GO:0042985]; negative regulation …	cytoplasm [GO:0005737]; cytosol [GO:0005829]; dendrite [GO:0030425]; extracellular exosome [GO:0070062]; membrane [GO:0016020]; mRNA cap binding complex [GO:0005845]; nucleoplasm [GO:0005654]; nucleus [GO:0005634]; P-body [GO:0000932]; polysome [GO:0005844]; ribonucleoprotein complex [GO:1990904]; RISC complex [GO:0016442]; RISC-loading complex [GO:0070578];cell junction [GO:0030054]	double-stranded RNA binding [GO:0003725]; endoribonuclease activity [GO:0004521]; endoribonuclease activity, cleaving miRNA-paired mRNA [GO:0090624]; endoribonuclease activity, cleaving siRNA-paired mRNA [GO:0070551]; metal ion binding [GO:0046872]; miRNA binding [GO:0035198]; mRNA cap binding [GO:0098808]; protein C-terminus binding [GO:0008022]; RNA 7-methylguanosine cap binding [GO:0000340]; R…	Pre-NOTCH Transcription and Translation
Q9H9G7;Q9H9G7-2	Protein argonaute-3	AGO3	NaN	NaN	22.2901	NaN	21.9331	NaN	20	8	7	31.3	14.3	12.9	97.359	0	40.006	846240000	27	Q9H9G7;Q9H9G7-2	4457	AGO3_HUMAN	Protein argonaute-3 (Argonaute3) (hAgo3) (EC 3.1.26.n2) (Argonaute RISC catalytic component 3) (Eukaryotic translation initiation factor 2C 3) (eIF-2C 3) (eIF2C 3)	AGO3 EIF2C3	860		miRNA mediated inhibition of translation [GO:0035278]; mRNA catabolic process [GO:0006402]; negative regulation of gene expression [GO:0010629]; positive regulation of gene expression [GO:0010628]; positive regulation of NIK/NF-kappaB signaling [GO:1901224]; posttranscriptional gene silencing by RNA [GO:0035194]; pre-miRNA processing [GO:0031054]; production of miRNAs involved in gene silencing b…	cytoplasm [GO:0005737]; cytoplasmic ribonucleoprotein granule [GO:0036464]; cytosol [GO:0005829]; membrane [GO:0016020]; nucleoplasm [GO:0005654]; P-body [GO:0000932]; RISC complex [GO:0016442]; RISC-loading complex [GO:0070578];condensed nuclear chromosome [GO:0000794]	endoribonuclease activity [GO:0004521]; endoribonuclease activity, cleaving miRNA-paired mRNA [GO:0090624]; metal ion binding [GO:0046872]; miRNA binding [GO:0035198]; RNA binding [GO:0003723]; single-stranded RNA binding [GO:0003727];double-stranded RNA binding [GO:0003725]	Pre-NOTCH Transcription and Translation
Q99943	1-acyl-sn-glycerol-3-phosphate acyltransferase alpha	AGPAT1	NaN	NaN	NaN	19.5758	NaN	19.8548	3	3	3	14.1	14.1	14.1	31.716	0	7.3794	72603000	6	Q99943	4022	PLCA_HUMAN	1-acyl-sn-glycerol-3-phosphate acyltransferase alpha (EC 2.3.1.51) (1-acylglycerol-3-phosphate O-acyltransferase 1) (1-AGP acyltransferase 1) (1-AGPAT 1) (Lysophosphatidic acid acyltransferase alpha) (LPAAT-alpha) (Protein G15)	AGPAT1 G15	283	CDP-diacylglycerol biosynthesis; CDP-diacylglycerol from sn-glycerol 3-phosphate: step 2/3.;PATHWAY: Phospholipid metabolism	phosphatidic acid biosynthetic process [GO:0006654]; phospholipid metabolic process [GO:0006644]; positive regulation of cellular metabolic process [GO:0031325]; positive regulation of cytokine production [GO:0001819]; positive regulation of cytokine-mediated signaling pathway [GO:0001961];CDP-diacylglycerol biosynthetic process [GO:0016024]	endoplasmic reticulum membrane [GO:0005789]; integral component of membrane [GO:0016021]; membrane [GO:0016020];endoplasmic reticulum [GO:0005783]	1-acylglycerol-3-phosphate O-acyltransferase activity [GO:0003841]	Synthesis of PA
Q9NUQ2	1-acyl-sn-glycerol-3-phosphate acyltransferase epsilon	AGPAT5	NaN	NaN	NaN	NaN	NaN	NaN	3	3	3	13.7	13.7	13.7	42.072	0	13.115	120400000	10	Q9NUQ2	4643	PLCE_HUMAN	1-acyl-sn-glycerol-3-phosphate acyltransferase epsilon (EC 2.3.1.51) (1-acylglycerol-3-phosphate O-acyltransferase 5) (1-AGP acyltransferase 5) (1-AGPAT 5) (Lysophosphatidic acid acyltransferase epsilon) (LPAAT-epsilon)	AGPAT5	364	CDP-diacylglycerol biosynthesis; CDP-diacylglycerol from sn-glycerol 3-phosphate: step 2/3.;PATHWAY: Phospholipid metabolism	CDP-diacylglycerol biosynthetic process [GO:0016024]; hematopoietic progenitor cell differentiation [GO:0002244]; phosphatidic acid biosynthetic process [GO:0006654]; phosphatidylinositol acyl-chain remodeling [GO:0036149]; phospholipid biosynthetic process [GO:0008654];acylglycerol metabolic process [GO:0006639]	endoplasmic reticulum membrane [GO:0005789]; integral component of membrane [GO:0016021]; mitochondrial outer membrane [GO:0005741]; mitochondrion [GO:0005739]; nuclear envelope [GO:0005635];endoplasmic reticulum [GO:0005783]	transferase activity, transferring acyl groups [GO:0016746];1-acylglycerol-3-phosphate O-acyltransferase activity [GO:0003841]	Synthesis of PA
Q86UL3	Glycerol-3-phosphate acyltransferase 4	AGPAT6	NaN	NaN	NaN	NaN	NaN	NaN	2	2	2	5.9	5.9	5.9	52.07	0	8.5572	85965000	9	Q86UL3	3043	GPAT4_HUMAN	Glycerol-3-phosphate acyltransferase 4 (EC 2.3.1.15) (1-acylglycerol-3-phosphate O-acyltransferase 6) (1-AGP acyltransferase 6) (1-AGPAT 6) (Acyl-CoA:glycerol-3-phosphate acyltransferase 4) (Lysophosphatidic acid acyltransferase zeta) (LPAAT-zeta) (Testis spermatogenesis apoptosis-related protein 7) (TSARG7)	GPAT4 AGPAT6 TSARG7 UNQ551/PRO1108	456	CDP-diacylglycerol biosynthesis; CDP-diacylglycerol from sn-glycerol 3-phosphate: step 1/3.;PATHWAY: Phospholipid metabolism	CDP-diacylglycerol biosynthetic process [GO:0016024]; diacylglycerol metabolic process [GO:0046339]; fatty acid metabolic process [GO:0006631]; glandular epithelial cell maturation [GO:0002071]; lactation [GO:0007595]; lipid biosynthetic process [GO:0008610]; phosphatidic acid biosynthetic process [GO:0006654]; phosphatidylcholine biosynthetic process [GO:0006656]; regulation of multicellular org…	endoplasmic reticulum membrane [GO:0005789]; integral component of membrane [GO:0016021]; membrane [GO:0016020];endoplasmic reticulum [GO:0005783]	sn-1-glycerol-3-phosphate C16:0-DCA-CoA acyl transferase activity [GO:0102420];glycerol-3-phosphate O-acyltransferase activity [GO:0004366]	Synthesis of PA
O00116	Alkyldihydroxyacetonephosphate synthase, peroxisomal	AGPS	21.875	21.9894	22.5332	22.056	22.9066	21.896	17	17	17	40	40	40	72.911	0	186.62	1746800000	62	O00116	98	ADAS_HUMAN	Alkyldihydroxyacetonephosphate synthase, peroxisomal (Alkyl-DHAP synthase) (EC 2.5.1.26) (Aging-associated gene 5 protein) (Alkylglycerone-phosphate synthase)	AGPS AAG5	658	ether lipid biosynthesis.;PATHWAY: Glycerolipid metabolism	lipid biosynthetic process [GO:0008610]; protein targeting to peroxisome [GO:0006625];ether lipid biosynthetic process [GO:0008611]	membrane [GO:0016020]; mitochondrion [GO:0005739]; nucleolus [GO:0005730]; peroxisomal matrix [GO:0005782]; peroxisomal membrane [GO:0005778]; peroxisome [GO:0005777];cytosol [GO:0005829]	FAD binding [GO:0071949]; oxidoreductase activity [GO:0016491];alkylglycerone-phosphate synthase activity [GO:0008609]	Plasmalogen biosynthesis
Q9UPW5;Q9UPW5-2;Q9UPW5-3	Cytosolic carboxypeptidase 1	AGTPBP1	NaN	19.163	20.9668	21.9327	20.3367	21.7906	26	26	26	24.2	24.2	24.2	138.45	0	123.62	1123900000	76	Q9UPW5;Q9UPW5-2;Q9UPW5-3	5082	CBPC1_HUMAN	Cytosolic carboxypeptidase 1 (EC 3.4.17.-) (ATP/GTP-binding protein 1) (Nervous system nuclear protein induced by axotomy protein 1 homolog)	AGTPBP1 CCP1 KIAA1035 NNA1	1226		C-terminal protein deglutamylation [GO:0035609]; eye photoreceptor cell differentiation [GO:0001754]; mitochondrion organization [GO:0007005]; neuromuscular process [GO:0050905]; olfactory bulb development [GO:0021772]; protein deglutamylation [GO:0035608]; protein side chain deglutamylation [GO:0035610];cerebellar Purkinje cell differentiation [GO:0021702]	cytosol [GO:0005829]; intracellular membrane-bounded organelle [GO:0043231]; mitochondrion [GO:0005739]; nucleolus [GO:0005730]; nucleus [GO:0005634];cytoplasm [GO:0005737]	tubulin binding [GO:0015631]; zinc ion binding [GO:0008270];metallocarboxypeptidase activity [GO:0004181]	Carboxyterminal post-translational modifications of tubulin
Q6RW13	Type-1 angiotensin II receptor-associated protein	AGTRAP	24.0616	21.7354	22.5584	21.0909	22.281	20.887	4	4	1	35.2	35.2	10.7	17.419	0	35.391	642240000	57	Q6RW13;Q6RW13-4;Q6RW13-3;Q6RW13-5	2858	ATRAP_HUMAN	Type-1 angiotensin II receptor-associated protein (AT1 receptor-associated protein)	AGTRAP ATRAP	159		response to hypoxia [GO:0001666];regulation of blood pressure [GO:0008217]	cytoplasmic vesicle membrane [GO:0030659]; cytosol [GO:0005829]; endoplasmic reticulum membrane [GO:0005789]; Golgi membrane [GO:0000139]; integral component of membrane [GO:0016021]; intracellular membrane-bounded organelle [GO:0043231]; nucleoplasm [GO:0005654]; plasma membrane [GO:0005886];cell cortex [GO:0005938]	angiotensin type II receptor activity [GO:0004945]	Signaling by BRAF and RAF fusions
Q8WYP5;Q8WYP5-2;Q8WYP5-3	Protein ELYS	AHCTF1	22.456	24.214	24.1299	24.1369	24.5657	24.3059	84	84	84	46.4	46.4	46.4	252.5	0	323.31	13338000000	526	Q8WYP5;Q8WYP5-2;Q8WYP5-3	3514	ELYS_HUMAN	Protein ELYS (Embryonic large molecule derived from yolk sac) (Protein MEL-28) (Putative AT-hook-containing transcription factor 1)	AHCTF1 ELYS TMBS62 MSTP108	2266		cell division [GO:0051301]; mRNA transport [GO:0051028]; nuclear pore complex assembly [GO:0051292]; protein transport [GO:0015031]; regulation of cytokinesis [GO:0032465];cell cycle [GO:0007049]	cytosol [GO:0005829]; extracellular exosome [GO:0070062]; nuclear matrix [GO:0016363]; nuclear membrane [GO:0031965]; nuclear pore [GO:0005643]; nucleoplasm [GO:0005654]; nucleus [GO:0005634];condensed chromosome kinetochore [GO:0000777]	DNA-binding transcription factor activity, RNA polymerase II-specific [GO:0000981];DNA binding [GO:0003677]	Amplification of signal from unattached kinetochores via a MAD2 inhibitory signal
P23526;P23526-2	Adenosylhomocysteinase	AHCY	25.5507	25.9191	24.763	26.0455	25.1067	25.5051	28	28	28	49.8	49.8	49.8	47.716	0	295.57	25737000000	268	P23526;P23526-2	1102	SAHH_HUMAN	Adenosylhomocysteinase (AdoHcyase) (EC 3.3.1.1) (S-adenosyl-L-homocysteine hydrolase)	AHCY SAHH	432	L-homocysteine biosynthesis; L-homocysteine from S-adenosyl-L-homocysteine: step 1/1.;PATHWAY: Amino-acid biosynthesis	circadian sleep/wake cycle [GO:0042745]; methylation [GO:0032259]; one-carbon metabolic process [GO:0006730]; response to hypoxia [GO:0001666]; response to nutrient [GO:0007584]; S-adenosylhomocysteine catabolic process [GO:0019510]; S-adenosylmethionine cycle [GO:0033353]; sulfur amino acid metabolic process [GO:0000096];chronic inflammatory response to antigenic stimulus [GO:0002439]	extracellular exosome [GO:0070062]; melanosome [GO:0042470]; neuron projection [GO:0043005]; nucleus [GO:0005634];cytosol [GO:0005829]	adenyl nucleotide binding [GO:0030554]; identical protein binding [GO:0042802]; NAD binding [GO:0051287];adenosylhomocysteinase activity [GO:0004013]	Methylation
O43865;O43865-2;Q96HN2;Q96HN2-2;Q96HN2-4;Q96HN2-3	Putative adenosylhomocysteinase 2;Putative adenosylhomocysteinase 3	AHCYL1;AHCYL2	21.8693	20.6504	22.4236	22.1942	22.0079	21.9522	16	16	16	36	36	36	58.951	0	47.043	1683900000	53	O43865;O43865-2;Q96HN2;Q96HN2-2;Q96HN2-4;Q96HN2-3	377	SAHH2_HUMAN;SAHH3_HUMAN	Adenosylhomocysteinase 3 (AdoHcyase 3) (EC 3.3.1.1) (IP(3)Rs binding protein released with IP(3) 2) (IRBIT2) (Long-IRBIT) (S-adenosyl-L-homocysteine hydrolase 3) (S-adenosylhomocysteine hydrolase-like protein 2);S-adenosylhomocysteine hydrolase-like protein 1 (DC-expressed AHCY-like molecule) (IP(3)Rs binding protein released with IP(3)) (IRBIT) (Putative adenosylhomocysteinase 2) (S-adenosyl-L-h…	AHCYL1 DCAL IRBIT XPVKONA;AHCYL2 KIAA0828	530;611	L-homocysteine biosynthesis; L-homocysteine from S-adenosyl-L-homocysteine: step 1/1.;PATHWAY: Amino-acid biosynthesis	epithelial fluid transport [GO:0042045]; mRNA polyadenylation [GO:0006378]; one-carbon metabolic process [GO:0006730]; positive regulation of sodium ion transport [GO:0010765]; protein export from nucleus [GO:0006611]; regulation of anion transport [GO:0044070]; regulation of cardiac conduction [GO:1903779]; regulation of ion transmembrane transporter activity [GO:0032412]; regulation of mRNA 3'-…	cytoplasm [GO:0005737]; cytosol [GO:0005829]; endoplasmic reticulum [GO:0005783]; endoplasmic reticulum membrane [GO:0005789]; extracellular exosome [GO:0070062]; neuron projection [GO:0043005];apical plasma membrane [GO:0016324];cytosol [GO:0005829]	RNA binding [GO:0003723];hydrolase activity [GO:0016787];identical protein binding [GO:0042802]	Bicarbonate transporters;PLC beta mediated events
Q5TGY3	AT-hook DNA-binding motif-containing protein 1	AHDC1	NaN	18.9029	NaN	19.8891	NaN	19.607	11	11	11	15.2	15.2	15.2	168.35	0	40.851	213660000	34	Q5TGY3	2682	AHDC1_HUMAN	AT-hook DNA-binding motif-containing protein 1	AHDC1	1603				DNA binding [GO:0003677]
Q09666	Neuroblast differentiation-associated protein AHNAK	AHNAK	NaN	21.3397	20.673	23.3211	18.5096	24.0808	109	109	109	41.5	41.5	41.5	629.09	0	292.33	5941600000	289	Q09666;Q09666-2	2027	AHNK_HUMAN	Neuroblast differentiation-associated protein AHNAK (Desmoyokin)	AHNAK PM227	5890		regulation of RNA splicing [GO:0043484]; regulation of voltage-gated calcium channel activity [GO:1901385];protein complex oligomerization [GO:0051259]	cell-cell contact zone [GO:0044291]; costamere [GO:0043034]; cytoplasm [GO:0005737]; cytosol [GO:0005829]; extracellular exosome [GO:0070062]; focal adhesion [GO:0005925]; lysosomal membrane [GO:0005765]; membrane [GO:0016020]; nucleus [GO:0005634]; plasma membrane [GO:0005886]; sarcolemma [GO:0042383]; T-tubule [GO:0030315]; vesicle [GO:0031982];actin cytoskeleton [GO:0015629]	RNA binding [GO:0003723]; S100 protein binding [GO:0044548]; structural molecule activity conferring elasticity [GO:0097493];cadherin binding [GO:0045296]
O95433;O95433-2	Activator of 90 kDa heat shock protein ATPase homolog 1	AHSA1	23.4117	23.6414	23.7901	24.3004	24.1451	24.3975	22	22	22	70.7	70.7	70.7	38.274	0	243.64	8660800000	135	O95433;O95433-2	671	AHSA1_HUMAN	Activator of 90 kDa heat shock protein ATPase homolog 1 (AHA1) (p38)	AHSA1 C14orf3 HSPC322	338		positive regulation of ATPase activity [GO:0032781]	endoplasmic reticulum [GO:0005783]; extracellular exosome [GO:0070062];cytosol [GO:0005829]	cadherin binding [GO:0045296]; chaperone binding [GO:0051087]; Hsp90 protein binding [GO:0051879];ATPase activator activity [GO:0001671]
O95831;O95831-3;O95831-6;O95831-4	Apoptosis-inducing factor 1, mitochondrial	AIFM1	23.3452	23.4992	23.8607	23.8801	24.2621	23.8319	37	37	37	57.6	57.6	57.6	66.9	0	272.79	10229000000	210	O95831;O95831-3;O95831-6;O95831-4;O95831-2;O95831-5	715	AIFM1_HUMAN	Apoptosis-inducing factor 1, mitochondrial (EC 1.1.1.-) (Programmed cell death protein 8)	AIFM1 AIF PDCD8	613		apoptotic process [GO:0006915]; cellular response to aldosterone [GO:1904045]; cellular response to estradiol stimulus [GO:0071392]; cellular response to hydrogen peroxide [GO:0070301]; cellular response to nitric oxide [GO:0071732]; cellular response to oxygen-glucose deprivation [GO:0090650]; chromosome condensation [GO:0030261]; intrinsic apoptotic signaling pathway in response to endoplasmic …	mitochondrial inner membrane [GO:0005743]; mitochondrial intermembrane space [GO:0005758]; mitochondrion [GO:0005739]; nucleus [GO:0005634]; perinuclear region of cytoplasm [GO:0048471];cytosol [GO:0005829]	FAD binding [GO:0071949]; NAD(P)H oxidase activity [GO:0016174]; oxidoreductase activity, acting on NAD(P)H [GO:0016651]; protein dimerization activity [GO:0046983];DNA binding [GO:0003677]
Q12904;Q12904-2	Aminoacyl tRNA synthase complex-interacting multifunctional protein 1;Endothelial monocyte-activating polypeptide 2	AIMP1	20.5467	21.1897	21.7483	22.9803	21.928	24.0699	21	21	21	67.6	67.6	67.6	34.352	0	97.094	3578800000	90	Q12904;Q12904-2	2057	AIMP1_HUMAN	Aminoacyl tRNA synthase complex-interacting multifunctional protein 1 (Multisynthase complex auxiliary component p43) [Cleaved into: Endothelial monocyte-activating polypeptide 2 (EMAP-2) (Endothelial monocyte-activating polypeptide II) (EMAP-II) (Small inducible cytokine subfamily E member 1)]	AIMP1 EMAP2 SCYE1	312		apoptotic process [GO:0006915]; cell-cell signaling [GO:0007267]; chemotaxis [GO:0006935]; defense response to virus [GO:0051607]; inflammatory response [GO:0006954]; leukocyte migration [GO:0050900]; negative regulation of endothelial cell proliferation [GO:0001937]; positive regulation of glucagon secretion [GO:0070094]; response to wounding [GO:0009611]; signal transduction [GO:0007165]; tRNA …	cell surface [GO:0009986]; cytosol [GO:0005829]; endoplasmic reticulum [GO:0005783]; extracellular space [GO:0005615]; Golgi apparatus [GO:0005794]; membrane [GO:0016020]; nucleus [GO:0005634];aminoacyl-tRNA synthetase multienzyme complex [GO:0017101]	GTPase binding [GO:0051020]; protein homodimerization activity [GO:0042803]; tRNA binding [GO:0000049];cytokine activity [GO:0005125]	Selenoamino acid metabolism
Q13155;Q13155-2	Aminoacyl tRNA synthase complex-interacting multifunctional protein 2	AIMP2	18.3892	20.8676	18.904	23.0807	NaN	23.5525	9	9	9	29.7	29.7	29.7	35.348	0	154.22	2302800000	65	Q13155;Q13155-2	2104	AIMP2_HUMAN	Aminoacyl tRNA synthase complex-interacting multifunctional protein 2 (Multisynthase complex auxiliary component p38) (Protein JTV-1)	AIMP2 JTV1 PRO0992	320		negative regulation of cell population proliferation [GO:0008285]; positive regulation of aminoacyl-tRNA ligase activity [GO:1903632]; positive regulation of neuron death [GO:1901216]; positive regulation of protein ubiquitination [GO:0031398]; protein-containing complex assembly [GO:0065003]; tRNA aminoacylation for protein translation [GO:0006418]; type II pneumocyte differentiation [GO:0060510…	cytosol [GO:0005829]; membrane [GO:0016020]; nucleus [GO:0005634];aminoacyl-tRNA synthetase multienzyme complex [GO:0017101]	molecular adaptor activity [GO:0060090]	Selenoamino acid metabolism
O00170	AH receptor-interacting protein	AIP	NaN	21.648	NaN	21.5176	NaN	21.5485	7	7	7	30.3	30.3	30.3	37.636	0	22.605	420240000	22	O00170	107	AIP_HUMAN	AH receptor-interacting protein (AIP) (Aryl-hydrocarbon receptor-interacting protein) (HBV X-associated protein 2) (XAP-2) (Immunophilin homolog ARA9)	AIP XAP2	330		negative regulation of cyclic-nucleotide phosphodiesterase activity [GO:0051344]; protein maturation by protein folding [GO:0022417]; protein targeting to mitochondrion [GO:0006626]; regulation of protein kinase A signaling [GO:0010738]; xenobiotic metabolic process [GO:0006805];interleukin-12-mediated signaling pathway [GO:0035722]	cytoplasm [GO:0005737]; cytosol [GO:0005829]; membrane [GO:0016020]; nucleoplasm [GO:0005654];aryl hydrocarbon receptor complex [GO:0034751]	GAF domain binding [GO:0036004]; peptidyl-prolyl cis-trans isomerase activity [GO:0003755]; transcription coactivator activity [GO:0003713]; transcription factor binding [GO:0008134]; unfolded protein binding [GO:0051082];aryl hydrocarbon receptor binding [GO:0017162]	Aryl hydrocarbon receptor signalling
P00568	Adenylate kinase isoenzyme 1	AK1	NaN	21.4156	21.1871	21.3445	21.124	21.2217	18	18	18	76.3	76.3	76.3	21.635	0	74.787	744480000	64	P00568;Q9Y6K8;Q9Y6K8-2;Q9Y6K8-3	748	KAD1_HUMAN;KAD5_HUMAN	Adenylate kinase isoenzyme 1 (AK 1) (EC 2.7.4.3) (EC 2.7.4.6) (ATP-AMP transphosphorylase 1) (ATP:AMP phosphotransferase) (Adenylate monophosphate kinase) (Myokinase);Adenylate kinase isoenzyme 5 (AK 5) (EC 2.7.4.3) (EC 2.7.4.6) (ATP-AMP transphosphorylase 5)	AK1;AK5	194;562		AMP metabolic process [GO:0046033]; ATP metabolic process [GO:0046034]; dADP biosynthetic process [GO:0006173]; nucleobase-containing small molecule interconversion [GO:0015949]; nucleoside diphosphate phosphorylation [GO:0006165]; nucleoside triphosphate biosynthetic process [GO:0009142]; pyrimidine ribonucleotide biosynthetic process [GO:0009220];ADP biosynthetic process [GO:0006172]	cytosol [GO:0005829]; extracellular exosome [GO:0070062];centriolar satellite [GO:0034451];cytosol [GO:0005829]	ATP binding [GO:0005524]; nucleoside diphosphate kinase activity [GO:0004550];adenylate kinase activity [GO:0004017]	Interconversion of nucleotide di- and triphosphates
P54819;P54819-2;P54819-5;P54819-6;P54819-3	Adenylate kinase 2, mitochondrial;Adenylate kinase 2, mitochondrial, N-terminally processed	AK2	NaN	20.8764	NaN	21.286	18.4145	21.873	16	16	16	73.6	73.6	73.6	26.477	0	95.392	931720000	55	P54819;P54819-2;P54819-5;P54819-6;P54819-3;P54819-4	1632	KAD2_HUMAN	Adenylate kinase 2, mitochondrial (AK 2) (EC 2.7.4.3) (ATP-AMP transphosphorylase 2) (ATP:AMP phosphotransferase) (Adenylate monophosphate kinase) [Cleaved into: Adenylate kinase 2, mitochondrial, N-terminally processed]	AK2 ADK2	239		AMP metabolic process [GO:0046033]; ATP metabolic process [GO:0046034]; nucleobase-containing small molecule interconversion [GO:0015949];ADP biosynthetic process [GO:0006172]	mitochondrial intermembrane space [GO:0005758];extracellular exosome [GO:0070062]	ATP binding [GO:0005524];adenylate kinase activity [GO:0004017]	Interconversion of nucleotide di- and triphosphates
P27144	Adenylate kinase 4, mitochondrial	AK4	NaN	22.9134	NaN	21.7157	NaN	22.2691	10	10	10	66.8	66.8	66.8	25.268	0	85.14	823970000	39	P27144	1142	KAD4_HUMAN	Adenylate kinase 4, mitochondrial (AK 4) (EC 2.7.4.10) (EC 2.7.4.6) (Adenylate kinase 3-like) (GTP:AMP phosphotransferase AK4)	AK4 AK3 AK3L1	223		AMP metabolic process [GO:0046033]; ATP metabolic process [GO:0046034]; brain development [GO:0007420]; cellular response to hypoxia [GO:0071456]; GTP metabolic process [GO:0046039]; liver development [GO:0001889]; nucleobase-containing small molecule interconversion [GO:0015949]; nucleoside diphosphate phosphorylation [GO:0006165]; nucleoside triphosphate biosynthetic process [GO:0009142]; regul…	mitochondrion [GO:0005739];mitochondrial matrix [GO:0005759]	ATP binding [GO:0005524]; GTP binding [GO:0005525]; nucleoside diphosphate kinase activity [GO:0004550]; nucleoside monophosphate kinase activity [GO:0050145]; nucleoside triphosphate adenylate kinase activity [GO:0046899];adenylate kinase activity [GO:0004017]	Interconversion of nucleotide di- and triphosphates
Q9Y3D8;Q9Y3D8-2	Adenylate kinase isoenzyme 6	AK6	NaN	22.0824	21.8666	22.0259	21.3076	22.2597	10	10	10	58.1	58.1	58.1	20.061	0	78.096	1200800000	68	Q9Y3D8;Q9Y3D8-2	5198	KAD6_HUMAN	Adenylate kinase isoenzyme 6 (AK6) (EC 2.7.4.3) (Adrenal gland protein AD-004) (Coilin-interacting nuclear ATPase protein) (hCINAP) (Dual activity adenylate kinase/ATPase) (AK/ATPase)	AK6 CINAP AD-004 CGI-137	172		nucleobase-containing small molecule interconversion [GO:0015949]	centrosome [GO:0005813]; cytoplasm [GO:0005737]; cytosol [GO:0005829]; membrane [GO:0016020]; nuclear speck [GO:0016607]; nucleoplasm [GO:0005654]; nucleus [GO:0005634];Cajal body [GO:0015030]	ATP binding [GO:0005524]; ATPase activity [GO:0016887]; nucleoside monophosphate kinase activity [GO:0050145];adenylate kinase activity [GO:0004017]	Interconversion of nucleotide di- and triphosphates
Q92667;Q92667-2	A-kinase anchor protein 1, mitochondrial	AKAP1	NaN	21.8809	23.269	23.7982	22.2542	23.7215	35	35	35	47.4	47.4	47.4	97.34	0	323.31	7500600000	197	Q92667;Q92667-2	3558	AKAP1_HUMAN	A-kinase anchor protein 1, mitochondrial (A-kinase anchor protein 149 kDa) (AKAP 149) (Dual specificity A-kinase-anchoring protein 1) (D-AKAP-1) (Protein kinase A-anchoring protein 1) (PRKA1) (Spermatid A-kinase anchor protein 84) (S-AKAP84)	AKAP1 AKAP149 PRKA1	903		regulation of protein kinase A signaling [GO:0010738];blood coagulation [GO:0007596]	integral component of membrane [GO:0016021]; membrane [GO:0016020]; mitochondrial outer membrane [GO:0005741]; mitochondrion [GO:0005739];cytosol [GO:0005829]	RNA binding [GO:0003723];protein kinase A regulatory subunit binding [GO:0034237]	Mitochondrial calcium ion transport
O43572	A-kinase anchor protein 10, mitochondrial	AKAP10	NaN	NaN	19.8564	NaN	20.2975	NaN	2	2	2	5.1	5.1	5.1	73.817	0	6.1388	102110000	10	O43572	340	AKA10_HUMAN	A-kinase anchor protein 10, mitochondrial (AKAP-10) (Dual specificity A kinase-anchoring protein 2) (D-AKAP-2) (Protein kinase A-anchoring protein 10) (PRKA10)	AKAP10	662		protein localization [GO:0008104]; signal transduction [GO:0007165];blood coagulation [GO:0007596]	mitochondrion [GO:0005739]; plasma membrane [GO:0005886]; protein-containing complex [GO:0032991];cytosol [GO:0005829]	protein kinase A binding [GO:0051018]	Factors involved in megakaryocyte development and platelet production
Q9UKA4	A-kinase anchor protein 11	AKAP11	NaN	NaN	NaN	NaN	NaN	NaN	3	3	3	2.5	2.5	2.5	210.51	0.0030371	2.18	14698000	2	Q9UKA4	4976	AKA11_HUMAN	A-kinase anchor protein 11 (AKAP-11) (A-kinase anchor protein 220 kDa) (AKAP 220) (hAKAP220) (Protein kinase A-anchoring protein 11) (PRKA11)	AKAP11 AKAP220 KIAA0629	1901		protein localization [GO:0008104];intracellular signal transduction [GO:0035556]	cytosol [GO:0005829]; microtubule organizing center [GO:0005815]; nucleolus [GO:0005730]; peroxisome [GO:0005777]; plasma membrane [GO:0005886];cytoplasm [GO:0005737]	protein phosphatase 1 binding [GO:0008157];protein kinase A binding [GO:0051018]
Q02952;Q02952-3;Q02952-2	A-kinase anchor protein 12	AKAP12	NaN	20.6824	NaN	20.6325	NaN	20.0826	9	9	9	8.8	8.8	8.8	191.48	0	28.002	223070000	19	Q02952;Q02952-3;Q02952-2	1951	AKA12_HUMAN	A-kinase anchor protein 12 (AKAP-12) (A-kinase anchor protein 250 kDa) (AKAP 250) (Gravin) (Myasthenia gravis autoantigen)	AKAP12 AKAP250	1782		cellular response to interleukin-1 [GO:0071347]; cellular response to tumor necrosis factor [GO:0071356]; G protein-coupled receptor signaling pathway [GO:0007186]; hepatic stellate cell activation [GO:0035733]; modulation of chemical synaptic transmission [GO:0050804]; negative regulation of vascular permeability [GO:0043116]; positive regulation of ERK1 and ERK2 cascade [GO:0070374]; positive r…	cytoplasm [GO:0005737]; cytoskeleton [GO:0005856]; cytosol [GO:0005829]; focal adhesion [GO:0005925]; neuronal cell body [GO:0043025]; plasma membrane [GO:0005886]; Schaffer collateral - CA1 synapse [GO:0098685];cell cortex [GO:0005938]	calmodulin binding [GO:0005516]; protein kinase A binding [GO:0051018];adenylate cyclase binding [GO:0008179]
Q12802;Q12802-2;Q12802-4	A-kinase anchor protein 13	AKAP13	NaN	23.1625	NaN	22.9511	24.5399	23.0501	14	14	14	6.7	6.7	6.7	307.55	0	41.295	1231300000	17	Q12802;Q12802-2;Q12802-4;Q12802-5	2046	AKP13_HUMAN	A-kinase anchor protein 13 (AKAP-13) (AKAP-Lbc) (Breast cancer nuclear receptor-binding auxiliary protein) (Guanine nucleotide exchange factor Lbc) (Human thyroid-anchoring protein 31) (Lymphoid blast crisis oncogene) (LBC oncogene) (Non-oncogenic Rho GTPase-specific GTP exchange factor) (Protein kinase A-anchoring protein 13) (PRKA13) (p47)	AKAP13 BRX HT31 LBC	2813		adrenergic receptor signaling pathway [GO:0071875]; bone development [GO:0060348]; cardiac muscle cell differentiation [GO:0055007]; cell growth involved in cardiac muscle cell development [GO:0061049]; G protein-coupled receptor signaling pathway [GO:0007186]; heart development [GO:0007507]; nuclear export [GO:0051168]; positive regulation of apoptotic process [GO:0043065]; positive regulation o…	cell cortex [GO:0005938]; cytosol [GO:0005829]; membrane [GO:0016020]; nucleus [GO:0005634]; perinuclear region of cytoplasm [GO:0048471];actin filament [GO:0005884]	MAP-kinase scaffold activity [GO:0005078]; metal ion binding [GO:0046872]; molecular adaptor activity [GO:0060090]; protein kinase A binding [GO:0051018]; Rho GTPase binding [GO:0017048]; Rho guanyl-nucleotide exchange factor activity [GO:0005089];cAMP-dependent protein kinase activity [GO:0004691]	NRAGE signals death through JNK
Q02040;Q02040-2;Q02040-3	A-kinase anchor protein 17A	AKAP17A	NaN	NaN	20.9081	NaN	21.3262	20.0908	7	7	7	9.5	9.5	9.5	80.735	0	15.666	302090000	15	Q02040;Q02040-2;Q02040-3	1936	AK17A_HUMAN	A-kinase anchor protein 17A (AKAP-17A) (721P) (B-lymphocyte antigen) (Protein XE7) (Protein kinase A-anchoring protein 17A) (PRKA17A) (Splicing factor, arginine/serine-rich 17A)	AKAP17A CXYorf3 DXYS155E SFRS17A XE7	695		mRNA processing [GO:0006397]; regulation of RNA splicing [GO:0043484]; regulation of transcription, DNA-templated [GO:0006355]; RNA splicing [GO:0008380]; signal transduction [GO:0007165];B cell activation [GO:0042113]	nuclear speck [GO:0016607]; nucleus [GO:0005634]; spliceosomal complex [GO:0005681];cytosol [GO:0005829]	RNA binding [GO:0003723];protein kinase A binding [GO:0051018]
Q9Y2D5-6;Q9Y2D5;Q9Y2D5-4;Q9Y2D5-5;Q9Y2D5-7	A-kinase anchor protein 2	AKAP2	NaN	NaN	21.7011	21.3098	20.864	20.9911	15	15	14	22.2	22.2	19.8	120.63	0	146.47	796980000	52	Q9Y2D5-6;Q9Y2D5;Q9Y2D5-4;Q9Y2D5-5;Q9Y2D5-7	5123	AKAP2_HUMAN	A-kinase anchor protein 2 (AKAP-2) (AKAP-KL) (Protein kinase A-anchoring protein 2) (PRKA2)	AKAP2 KIAA0920 PRKA2	859
O43823	A-kinase anchor protein 8	AKAP8	NaN	21.4643	NaN	20.5701	NaN	20.7194	12	12	12	27.7	27.7	27.7	76.107	0	34.579	587990000	26	O43823	372	AKAP8_HUMAN	A-kinase anchor protein 8 (AKAP-8) (A-kinase anchor protein 95 kDa) (AKAP 95)	AKAP8 AKAP95	692		cellular response to lipopolysaccharide [GO:0071222]; cellular response to prostaglandin E stimulus [GO:0071380]; innate immune response [GO:0045087]; mitotic cell cycle [GO:0000278]; mitotic chromosome condensation [GO:0007076]; negative regulation of tumor necrosis factor production [GO:0032720]; positive regulation of histone deacetylation [GO:0031065]; protein transport [GO:0015031]; regulati…	female pronucleus [GO:0001939]; Golgi apparatus [GO:0005794]; membrane [GO:0016020]; mitochondrion [GO:0005739]; nuclear matrix [GO:0016363]; nucleolus [GO:0005730]; nucleoplasm [GO:0005654]; nucleus [GO:0005634];condensed chromosome [GO:0000793]	histone deacetylase binding [GO:0042826]; NF-kappaB binding [GO:0051059]; protein kinase A regulatory subunit binding [GO:0034237]; RNA binding [GO:0003723]; zinc ion binding [GO:0008270];double-stranded DNA binding [GO:0003690]
Q9ULX6;Q9ULX6-2	A-kinase anchor protein 8-like	AKAP8L	NaN	22.6932	21.5591	21.2957	21.3662	21.8373	7	7	7	14.4	14.4	14.4	71.639	0	61.686	600930000	26	Q9ULX6;Q9ULX6-2	5032	AKP8L_HUMAN	A-kinase anchor protein 8-like (AKAP8-like protein) (Helicase A-binding protein 95) (HAP95) (Homologous to AKAP95 protein) (HA95) (Neighbor of A-kinase-anchoring protein 95) (Neighbor of AKAP95)	AKAP8L NAKAP NAKAP95 HRIHFB2018	646		mitotic chromosome condensation [GO:0007076]; mRNA processing [GO:0006397]; nuclear envelope disassembly [GO:0051081]; positive regulation of histone deacetylation [GO:0031065]; positive regulation of transcription by RNA polymerase II [GO:0045944]; regulation of histone phosphorylation [GO:0033127]; regulation of mRNA export from nucleus [GO:0010793]; RNA splicing [GO:0008380];cell cycle G2/M ph…	cytoplasm [GO:0005737]; nuclear matrix [GO:0016363]; nuclear speck [GO:0016607]; nucleus [GO:0005634]; PML body [GO:0016605]; ribonucleoprotein complex [GO:1990904];chromatin [GO:0000785]	DNA binding [GO:0003677]; histone deacetylase binding [GO:0042826]; lamin binding [GO:0005521]; metal ion binding [GO:0046872]; protein kinase A regulatory subunit binding [GO:0034237]; RNA binding [GO:0003723];DEAD/H-box RNA helicase binding [GO:0017151]
Q99996;Q99996-5;Q99996-3;Q99996-1;Q99996-6;Q99996-4	A-kinase anchor protein 9	AKAP9	NaN	24.7302	24.4087	24.1275	24.0619	24.5999	4	4	4	1.1	1.1	1.1	452.98	0.00087432	3.3455	3594000000	35	Q99996;Q99996-5;Q99996-3;Q99996-1;Q99996-6;Q99996-4	4026	AKAP9_HUMAN	A-kinase anchor protein 9 (AKAP-9) (A-kinase anchor protein 350 kDa) (AKAP 350) (hgAKAP 350) (A-kinase anchor protein 450 kDa) (AKAP 450) (AKAP 120-like protein) (Centrosome- and Golgi-localized PKN-associated protein) (CG-NAP) (Protein hyperion) (Protein kinase A-anchoring protein 9) (PRKA9) (Protein yotiao)	AKAP9 AKAP350 AKAP450 KIAA0803	3907		cellular response to cAMP [GO:0071320]; chemical synaptic transmission [GO:0007268]; ciliary basal body-plasma membrane docking [GO:0097711]; G2/M transition of mitotic cell cycle [GO:0000086]; maintenance of centrosome location [GO:0051661]; microtubule nucleation [GO:0007020]; negative regulation of adenylate cyclase activity [GO:0007194]; positive regulation of microtubule polymerization [GO:0…	cis-Golgi network [GO:0005801]; cytoskeleton [GO:0005856]; cytosol [GO:0005829]; dendritic branch [GO:0044307]; extrinsic component of postsynaptic density membrane [GO:0099147]; glutamatergic synapse [GO:0098978]; Golgi apparatus [GO:0005794]; Golgi stack [GO:0005795]; intracellular membrane-bounded organelle [GO:0043231]; neuronal cell body [GO:0043025]; synaptic membrane [GO:0097060]; voltage-…	ion channel binding [GO:0044325]; molecular adaptor activity [GO:0060090]; potassium channel regulator activity [GO:0015459]; protein kinase A regulatory subunit binding [GO:0034237]; signaling receptor binding [GO:0005102];DNA binding [GO:0003677]	Regulation of PLK1 Activity at G2/M Transition
O43488	Aflatoxin B1 aldehyde reductase member 2	AKR7A2	NaN	NaN	NaN	21.8851	NaN	22.2104	6	6	6	24	24	24	39.589	0	9.3017	432030000	10	O43488;Q8NHP1	334	ARK72_HUMAN;ARK74_HUMAN	Aflatoxin B1 aldehyde reductase member 2 (EC 1.1.1.n11) (AFB1 aldehyde reductase 1) (AFB1-AR 1) (Aldoketoreductase 7) (Succinic semialdehyde reductase) (SSA reductase);Aflatoxin B1 aldehyde reductase member 4 (EC 1.-.-.-) (AFB1 aldehyde reductase 3) (AFB1-AR 3) (Aldoketoreductase 7-like)	AKR7A2 AFAR AFAR1 AKR7;AKR7L AFAR3 AKR7A4	331;359		cellular aldehyde metabolic process [GO:0006081]; daunorubicin metabolic process [GO:0044597]; doxorubicin metabolic process [GO:0044598]; xenobiotic metabolic process [GO:0006805];carbohydrate metabolic process [GO:0005975];xenobiotic metabolic process [GO:0006805]	extracellular exosome [GO:0070062]; Golgi apparatus [GO:0005794];cytosol [GO:0005829]	electron transfer activity [GO:0009055]; phenanthrene-9,10-epoxide hydrolase activity [GO:0019119];alditol:NADP+ 1-oxidoreductase activity [GO:0004032];oxidoreductase activity [GO:0016491]	Aflatoxin activation and detoxification
P31749;P31749-2	RAC-alpha serine/threonine-protein kinase	AKT1	NaN	NaN	NaN	NaN	NaN	NaN	1	1	1	4.6	4.6	4.6	55.686	0.000453	3.9274	10083000	1	P31749;P31749-2	1223	AKT1_HUMAN	RAC-alpha serine/threonine-protein kinase (EC 2.7.11.1) (Protein kinase B) (PKB) (Protein kinase B alpha) (PKB alpha) (Proto-oncogene c-Akt) (RAC-PK-alpha)	AKT1 PKB RAC	480		activation of protein kinase B activity [GO:0032148]; aging [GO:0007568]; anoikis [GO:0043276]; apoptotic mitochondrial changes [GO:0008637]; carbohydrate transport [GO:0008643]; cell differentiation [GO:0030154]; cell migration involved in sprouting angiogenesis [GO:0002042]; cell population proliferation [GO:0008283]; cell projection organization [GO:0030030]; cellular protein modification proc…	ciliary basal body [GO:0036064]; cytoplasm [GO:0005737]; cytosol [GO:0005829]; microtubule cytoskeleton [GO:0015630]; mitochondrion [GO:0005739]; nucleoplasm [GO:0005654]; nucleus [GO:0005634]; plasma membrane [GO:0005886]; postsynapse [GO:0098794]; protein-containing complex [GO:0032991]; spindle [GO:0005819]; vesicle [GO:0031982];cell-cell junction [GO:0005911]	ATP binding [GO:0005524]; calmodulin binding [GO:0005516]; enzyme binding [GO:0019899]; GTPase activating protein binding [GO:0032794]; identical protein binding [GO:0042802]; kinase activity [GO:0016301]; nitric-oxide synthase regulator activity [GO:0030235]; phosphatidylinositol-3,4,5-trisphosphate binding [GO:0005547]; phosphatidylinositol-3,4-bisphosphate binding [GO:0043325]; protein homodim…	Activation of BAD and translocation to mitochondria
Q96B36;Q96B36-3;Q96B36-2	Proline-rich AKT1 substrate 1	AKT1S1	NaN	NaN	20.1372	NaN	20.5337	NaN	5	5	5	24.2	24.2	24.2	27.383	0	25.26	111550000	8	Q96B36;Q96B36-3;Q96B36-2	3664	AKTS1_HUMAN	Proline-rich AKT1 substrate 1 (40 kDa proline-rich AKT substrate)	AKT1S1 PRAS40	256		negative regulation of protein kinase activity [GO:0006469]; negative regulation of TOR signaling [GO:0032007]; neurotrophin TRK receptor signaling pathway [GO:0048011]; regulation of apoptotic process [GO:0042981]; regulation of cellular response to heat [GO:1900034]; regulation of neuron apoptotic process [GO:0043523];negative regulation of cell size [GO:0045792]	cytosol [GO:0005829]; nucleoplasm [GO:0005654]; TORC1 complex [GO:0031931];cytoplasm [GO:0005737]		mTOR signalling
P31751;P31751-2	RAC-beta serine/threonine-protein kinase	AKT2	NaN	NaN	NaN	NaN	NaN	NaN	2	2	2	6.9	6.9	6.9	55.768	0	9.2792	41673000	3	P31751;P31751-2	1224	AKT2_HUMAN	RAC-beta serine/threonine-protein kinase (EC 2.7.11.1) (Protein kinase Akt-2) (Protein kinase B beta) (PKB beta) (RAC-PK-beta)	AKT2	481		carbohydrate transport [GO:0008643]; cellular protein modification process [GO:0006464]; cellular response to high light intensity [GO:0071486]; cellular response to insulin stimulus [GO:0032869]; fat cell differentiation [GO:0045444]; glucose metabolic process [GO:0006006]; glycogen biosynthetic process [GO:0005978]; insulin receptor signaling pathway [GO:0008286]; intracellular protein transmem…	cytosol [GO:0005829]; early endosome [GO:0005769]; intracellular membrane-bounded organelle [GO:0043231]; nucleoplasm [GO:0005654]; nucleus [GO:0005634]; plasma membrane [GO:0005886]; protein-containing complex [GO:0032991]; ruffle membrane [GO:0032587];cell cortex [GO:0005938]	metal ion binding [GO:0046872]; protein serine/threonine kinase activity [GO:0004674];ATP binding [GO:0005524]	Activation of BAD and translocation to mitochondria
Q9Y243;Q9Y243-2	RAC-gamma serine/threonine-protein kinase	AKT3	NaN	NaN	NaN	NaN	NaN	NaN	1	1	1	2.9	2.9	2.9	55.774	0.0043616	1.9278	83121000	3	Q9Y243;Q9Y243-2	5104	AKT3_HUMAN	RAC-gamma serine/threonine-protein kinase (EC 2.7.11.1) (Protein kinase Akt-3) (Protein kinase B gamma) (PKB gamma) (RAC-PK-gamma) (STK-2)	AKT3 PKBG	479		mitochondrial genome maintenance [GO:0000002]; negative regulation of cellular senescence [GO:2000773]; peptidyl-serine phosphorylation [GO:0018105]; positive regulation of blood vessel endothelial cell migration [GO:0043536]; positive regulation of cell migration involved in sprouting angiogenesis [GO:0090050]; positive regulation of endothelial cell proliferation [GO:0001938]; positive regulati…	membrane [GO:0016020]; nucleus [GO:0005634];cytoplasm [GO:0005737]	protein kinase activity [GO:0004672]; protein serine/threonine kinase activity [GO:0004674];ATP binding [GO:0005524]	Activation of BAD and translocation to mitochondria
Q9H8T0;Q9H8T0-2	AKT-interacting protein	AKTIP	NaN	NaN	NaN	18.8437	NaN	19.2928	2	2	2	12.3	12.3	12.3	33.128	0	16.847	37470000	6	Q9H8T0;Q9H8T0-2	4435	AKTIP_HUMAN	AKT-interacting protein (Ft1) (Fused toes protein homolog)	AKTIP FTS	292		cellular response to DNA damage stimulus [GO:0006974]; early endosome to late endosome transport [GO:0045022]; endosome organization [GO:0007032]; endosome to lysosome transport [GO:0008333]; lysosome organization [GO:0007040]; positive regulation of protein binding [GO:0032092]; positive regulation of protein phosphorylation [GO:0001934]; protein transport [GO:0015031];apoptotic process [GO:0006…	FHF complex [GO:0070695]; nucleus [GO:0005634]; plasma membrane [GO:0005886];cytosol [GO:0005829]	ubiquitin conjugating enzyme activity [GO:0061631]
Q8IZ83;Q8IZ83-3	Aldehyde dehydrogenase family 16 member A1	ALDH16A1	NaN	20.7498	NaN	19.6569	NaN	20.1824	7	7	5	17	17	11.3	85.126	0	18.117	221320000	15	Q8IZ83;Q8IZ83-3	3177	A16A1_HUMAN	Aldehyde dehydrogenase family 16 member A1	ALDH16A1	802			membrane [GO:0016020]	oxidoreductase activity, acting on the aldehyde or oxo group of donors, NAD or NADP as acceptor [GO:0016620]
P54886;P54886-2	Delta-1-pyrroline-5-carboxylate synthase;Glutamate 5-kinase;Gamma-glutamyl phosphate reductase	ALDH18A1	23.8446	23.9534	22.9428	23.4229	23.45	23.9486	43	43	43	55.3	55.3	55.3	87.301	0	300.87	11140000000	387	P54886;P54886-2	1633	P5CS_HUMAN	Gamma-glutamyl phosphate reductase (GPR) (EC 1.2.1.41) (Glutamate-5-semialdehyde dehydrogenase) (Glutamyl-gamma-semialdehyde dehydrogenase)];Delta-1-pyrroline-5-carboxylate synthase (P5CS) (Aldehyde dehydrogenase family 18 member A1) [Includes: Glutamate 5-kinase (GK) (EC 2.7.2.11) (Gamma-glutamyl kinase)	ALDH18A1 GSAS P5CS PYCS	795	L-glutamate 5-semialdehyde from L-glutamate: step 1/2. {ECO:0000269|PubMed:26297558}.; L-glutamate 5-semialdehyde from L-glutamate: step 2/2. {ECO:0000269|PubMed:26297558}.; L-proline biosynthesis; PATHWAY: Amino-acid biosynthesis;PATHWAY: Amino-acid biosynthesis	citrulline biosynthetic process [GO:0019240]; glutamate metabolic process [GO:0006536]; L-proline biosynthetic process [GO:0055129]; ornithine biosynthetic process [GO:0006592]; proline biosynthetic process [GO:0006561];cellular amino acid biosynthetic process [GO:0008652]	mitochondrion [GO:0005739];mitochondrial inner membrane [GO:0005743]	glutamate 5-kinase activity [GO:0004349]; glutamate-5-semialdehyde dehydrogenase activity [GO:0004350]; identical protein binding [GO:0042802]; RNA binding [GO:0003723];ATP binding [GO:0005524]	Glutamate and glutamine metabolism
O94788;O94788-2;O94788-3;O94788-4	Retinal dehydrogenase 2	ALDH1A2	NaN	NaN	NaN	20.1375	NaN	20.1672	10	9	9	21.4	19.9	19.9	56.723	0	18.178	246710000	13	O94788;O94788-2;O94788-3;O94788-4;P00352;P47895	594	AL1A1_HUMAN;AL1A2_HUMAN;AL1A3_HUMAN	Aldehyde dehydrogenase family 1 member A3 (EC 1.2.1.36) (Aldehyde dehydrogenase 6) (Retinaldehyde dehydrogenase 3) (RALDH-3) (RalDH3);Retinal dehydrogenase 1 (RALDH 1) (RalDH1) (EC 1.2.1.-) (EC 1.2.1.36) (ALDH-E1) (ALHDII) (Aldehyde dehydrogenase family 1 member A1) (Aldehyde dehydrogenase, cytosolic);Retinal dehydrogenase 2 (RALDH 2) (RalDH2) (EC 1.2.1.36) (Aldehyde dehydrogenase family 1 member…	ALDH1A1 ALDC ALDH1 PUMB1;ALDH1A2 RALDH2;ALDH1A3 ALDH6	501;512;518	retinol metabolism. {ECO:0000250|UniProtKB:P51647}.; retinol metabolism. {ECO:0000269|PubMed:27759097}.; retinol metabolism. {ECO:0000269|PubMed:29240402}.;PATHWAY: Cofactor metabolism	blood vessel development [GO:0001568]; cardiac muscle tissue development [GO:0048738]; cellular response to retinoic acid [GO:0071300]; determination of bilateral symmetry [GO:0009855]; embryonic camera-type eye development [GO:0031076]; embryonic digestive tract development [GO:0048566]; embryonic eye morphogenesis [GO:0048048]; embryonic forelimb morphogenesis [GO:0035115]; ethanol oxidation [G…	cytosol [GO:0005829]; extracellular exosome [GO:0070062]; perinuclear region of cytoplasm [GO:0048471];cytoplasm [GO:0005737]	aldehyde dehydrogenase (NAD+) activity [GO:0004029]; aldehyde dehydrogenase [NAD(P)+] activity [GO:0004030]; androgen binding [GO:0005497]; benzaldehyde dehydrogenase (NAD+) activity [GO:0018479]; GTPase activator activity [GO:0005096]; NAD binding [GO:0051287]; NAD+ binding [GO:0070403]; protein homodimerization activity [GO:0042803]; retinal binding [GO:0016918]; retinal dehydrogenase activity …	RA biosynthesis pathway
P30837	Aldehyde dehydrogenase X, mitochondrial	ALDH1B1	23.5546	23.7977	22.5343	22.9631	23.0255	22.7764	22	22	21	48	48	46.4	57.206	0	148.15	3860000000	132	P30837	1213	AL1B1_HUMAN	Aldehyde dehydrogenase X, mitochondrial (EC 1.2.1.3) (Aldehyde dehydrogenase 5) (Aldehyde dehydrogenase family 1 member B1)	ALDH1B1 ALDH5 ALDHX	517	acetate from ethanol: step 2/2.; ethanol degradation;PATHWAY: Alcohol metabolism	ethanol catabolic process [GO:0006068]; ethanol oxidation [GO:0006069];carbohydrate metabolic process [GO:0005975]	mitochondrial matrix [GO:0005759]; mitochondrion [GO:0005739]; nucleoplasm [GO:0005654];intracellular membrane-bounded organelle [GO:0043231]	glyceraldehyde-3-phosphate dehydrogenase (NAD+) (non-phosphorylating) activity [GO:0043878]; NAD binding [GO:0051287];aldehyde dehydrogenase (NAD+) activity [GO:0004029]	Ethanol oxidation
O75891;O75891-4;O75891-3;O75891-2	Cytosolic 10-formyltetrahydrofolate dehydrogenase	ALDH1L1	NaN	21.6926	19.898	NaN	20.3036	NaN	2	2	2	3.2	3.2	3.2	98.828	0	6.2507	121430000	12	O75891;O75891-4;O75891-3;O75891-2	567	AL1L1_HUMAN	Cytosolic 10-formyltetrahydrofolate dehydrogenase (10-FTHFDH) (FDH) (EC 1.5.1.6) (Aldehyde dehydrogenase family 1 member L1)	ALDH1L1 FTHFD	902		biosynthetic process [GO:0009058]; folic acid metabolic process [GO:0046655]; one-carbon metabolic process [GO:0006730];10-formyltetrahydrofolate catabolic process [GO:0009258]	extracellular exosome [GO:0070062];cytosol [GO:0005829]	catalytic activity [GO:0003824]; formyltetrahydrofolate dehydrogenase activity [GO:0016155]; hydroxymethyl-, formyl- and related transferase activity [GO:0016742];aldehyde dehydrogenase (NAD+) activity [GO:0004029]	Metabolism of folate and pterines
Q3SY69	Mitochondrial 10-formyltetrahydrofolate dehydrogenase	ALDH1L2	NaN	21.9413	20.4675	19.5902	20.6707	20.3672	12	12	12	20.6	20.6	20.6	101.74	0	23.935	498330000	26	Q3SY69;Q3SY69-3;Q3SY69-2	2528	AL1L2_HUMAN	Mitochondrial 10-formyltetrahydrofolate dehydrogenase (Mitochondrial 10-FTHFDH) (mtFDH) (EC 1.5.1.6) (Aldehyde dehydrogenase family 1 member L2)	ALDH1L2	923		biosynthetic process [GO:0009058]; folic acid metabolic process [GO:0046655]; one-carbon metabolic process [GO:0006730];10-formyltetrahydrofolate catabolic process [GO:0009258]	mitochondrial matrix [GO:0005759]; mitochondrion [GO:0005739]; nucleoplasm [GO:0005654];extracellular exosome [GO:0070062]	formyltetrahydrofolate dehydrogenase activity [GO:0016155]; hydroxymethyl-, formyl- and related transferase activity [GO:0016742];aldehyde dehydrogenase (NAD+) activity [GO:0004029]	Metabolism of folate and pterines
P05091;P05091-2	Aldehyde dehydrogenase, mitochondrial	ALDH2	23.4986	23.5635	22.758	22.3524	23.2218	22.6944	20	19	19	57.1	55.5	55.5	56.381	0	108.33	2642400000	129	P05091;P05091-2	783	ALDH2_HUMAN	Aldehyde dehydrogenase, mitochondrial (EC 1.2.1.3) (ALDH class 2) (ALDH-E2) (ALDHI)	ALDH2 ALDM	517	acetate from ethanol: step 2/2.; ethanol degradation;PATHWAY: Alcohol metabolism	carbohydrate metabolic process [GO:0005975]; ethanol catabolic process [GO:0006068]; ethanol oxidation [GO:0006069];alcohol metabolic process [GO:0006066]	mitochondrial matrix [GO:0005759];extracellular exosome [GO:0070062]	aldehyde dehydrogenase [NAD(P)+] activity [GO:0004030]; electron transfer activity [GO:0009055]; glyceraldehyde-3-phosphate dehydrogenase (NAD+) (non-phosphorylating) activity [GO:0043878]; NAD binding [GO:0051287];aldehyde dehydrogenase (NAD+) activity [GO:0004029]	Metabolism of serotonin
P30038;P30038-3	Delta-1-pyrroline-5-carboxylate dehydrogenase, mitochondrial	ALDH4A1	NaN	NaN	NaN	NaN	NaN	NaN	1	1	1	3.7	3.7	3.7	61.719	0.0045563	1.8933	4130500	1	P30038;P30038-3	1187	AL4A1_HUMAN	Delta-1-pyrroline-5-carboxylate dehydrogenase, mitochondrial (P5C dehydrogenase) (EC 1.2.1.88) (Aldehyde dehydrogenase family 4 member A1) (L-glutamate gamma-semialdehyde dehydrogenase)	ALDH4A1 ALDH4 P5CDH	563	L-glutamate from L-proline: step 2/2. {ECO:0000269|PubMed:22516612}.; L-proline degradation into L-glutamate;PATHWAY: Amino-acid degradation	glyoxylate metabolic process [GO:0046487]; proline catabolic process [GO:0006562]; proline catabolic process to glutamate [GO:0010133]; proline metabolic process [GO:0006560];4-hydroxyproline catabolic process [GO:0019470]	mitochondrial matrix [GO:0005759]	aldehyde dehydrogenase (NAD+) activity [GO:0004029]; electron transfer activity [GO:0009055]; identical protein binding [GO:0042802];1-pyrroline-5-carboxylate dehydrogenase activity [GO:0003842]	Glyoxylate metabolism and glycine degradation
P51649;P51649-2	Succinate-semialdehyde dehydrogenase, mitochondrial	ALDH5A1	NaN	NaN	NaN	NaN	NaN	NaN	2	2	2	7.5	7.5	7.5	57.214	0.0089678	1.4906	20323000	3	P51649;P51649-2	1551	SSDH_HUMAN	Succinate-semialdehyde dehydrogenase, mitochondrial (EC 1.2.1.24) (Aldehyde dehydrogenase family 5 member A1) (NAD(+)-dependent succinic semialdehyde dehydrogenase)	ALDH5A1 SSADH	535	4-aminobutanoate degradation.;PATHWAY: Amino-acid degradation	central nervous system development [GO:0007417]; galactosylceramide metabolic process [GO:0006681]; gamma-aminobutyric acid catabolic process [GO:0009450]; glucose metabolic process [GO:0006006]; glutamate metabolic process [GO:0006536]; glutamine metabolic process [GO:0006541]; glutathione metabolic process [GO:0006749]; glycerophospholipid metabolic process [GO:0006650]; neurotransmitter catabo…	mitochondrion [GO:0005739];mitochondrial matrix [GO:0005759]	succinate-semialdehyde dehydrogenase (NAD+) activity [GO:0004777]; succinate-semialdehyde dehydrogenase [NAD(P)+] activity [GO:0009013];protein homodimerization activity [GO:0042803]	Degradation of GABA
P49419;P49419-2;P49419-4	Alpha-aminoadipic semialdehyde dehydrogenase	ALDH7A1	NaN	NaN	NaN	NaN	NaN	NaN	2	2	2	5.2	5.2	5.2	58.486	0.0014712	2.7119	51238000	4	P49419;P49419-2;P49419-4	1467	AL7A1_HUMAN	Alpha-aminoadipic semialdehyde dehydrogenase (Alpha-AASA dehydrogenase) (EC 1.2.1.31) (Aldehyde dehydrogenase family 7 member A1) (EC 1.2.1.3) (Antiquitin-1) (Betaine aldehyde dehydrogenase) (EC 1.2.1.8) (Delta1-piperideine-6-carboxylate dehydrogenase) (P6c dehydrogenase)	ALDH7A1 ATQ1	539	betaine biosynthesis via choline pathway; betaine from betaine aldehyde: step 1/1.;PATHWAY: Amine and polyamine biosynthesis	choline catabolic process [GO:0042426]; glycine betaine biosynthetic process from choline [GO:0019285]; lysine catabolic process [GO:0006554]; sensory perception of sound [GO:0007605];cellular aldehyde metabolic process [GO:0006081]	extracellular exosome [GO:0070062]; mitochondrial matrix [GO:0005759]; mitochondrion [GO:0005739]; nucleus [GO:0005634];cytosol [GO:0005829]	betaine-aldehyde dehydrogenase activity [GO:0008802]; glyceraldehyde-3-phosphate dehydrogenase (NAD+) (non-phosphorylating) activity [GO:0043878]; L-aminoadipate-semialdehyde dehydrogenase activity [GO:0004043];aldehyde dehydrogenase (NAD+) activity [GO:0004029]	Choline catabolism
P49189;P49189-3;P49189-2	4-trimethylaminobutyraldehyde dehydrogenase	ALDH9A1	22.4612	21.5664	21.8534	21.4957	22.3274	21.5483	15	15	15	37.9	37.9	37.9	53.801	0	70.189	1137200000	51	P49189;P49189-3;P49189-2	1455	AL9A1_HUMAN	4-trimethylaminobutyraldehyde dehydrogenase (TMABA-DH) (TMABALDH) (EC 1.2.1.47) (Aldehyde dehydrogenase E3 isozyme) (Aldehyde dehydrogenase family 9 member A1) (EC 1.2.1.3) (Gamma-aminobutyraldehyde dehydrogenase) (EC 1.2.1.19) (R-aminobutyraldehyde dehydrogenase) [Cleaved into: 4-trimethylaminobutyraldehyde dehydrogenase, N-terminally processed]	ALDH9A1 ALDH4 ALDH7 ALDH9	494	carnitine biosynthesis. {ECO:0000305|PubMed:10702312, ECO:0000305|PubMed:30914451}.;PATHWAY: Amine and polyamine biosynthesis	cellular aldehyde metabolic process [GO:0006081]; hormone metabolic process [GO:0042445]; neurotransmitter biosynthetic process [GO:0042136]; oxidation-reduction process [GO:0055114]; protein homotetramerization [GO:0051289];carnitine biosynthetic process [GO:0045329]	cytosol [GO:0005829]; extracellular exosome [GO:0070062];cytoplasm [GO:0005737]	4-trimethylammoniobutyraldehyde dehydrogenase activity [GO:0047105]; aldehyde dehydrogenase (NAD+) activity [GO:0004029]; aminobutyraldehyde dehydrogenase activity [GO:0019145]; glyceraldehyde-3-phosphate dehydrogenase (NAD+) (non-phosphorylating) activity [GO:0043878];1-pyrroline dehydrogenase activity [GO:0033737]	Carnitine synthesis
P04075;P04075-2	Fructose-bisphosphate aldolase A	ALDOA	20.5821	21.6774	21.0178	23.7616	20.4679	23.4858	18	18	17	58.2	58.2	50.5	39.42	0	149.16	4197700000	76	P04075;P04075-2	763	ALDOA_HUMAN	Fructose-bisphosphate aldolase A (EC 4.1.2.13) (Lung cancer antigen NY-LU-1) (Muscle-type aldolase)	ALDOA ALDA	364	D-glyceraldehyde 3-phosphate and glycerone phosphate from D-glucose: step 4/4.; glycolysis;PATHWAY: Carbohydrate degradation	ATP biosynthetic process [GO:0006754]; binding of sperm to zona pellucida [GO:0007339]; canonical glycolysis [GO:0061621]; fructose 1,6-bisphosphate metabolic process [GO:0030388]; fructose metabolic process [GO:0006000]; gluconeogenesis [GO:0006094]; glycolytic process [GO:0006096]; muscle cell cellular homeostasis [GO:0046716]; neutrophil degranulation [GO:0043312]; platelet degranulation [GO:0…	cell [GO:0005623]; cytosol [GO:0005829]; extracellular exosome [GO:0070062]; extracellular region [GO:0005576]; extracellular space [GO:0005615]; ficolin-1-rich granule lumen [GO:1904813]; I band [GO:0031674]; M band [GO:0031430]; membrane [GO:0016020]; nucleus [GO:0005634]; platelet alpha granule lumen [GO:0031093]; secretory granule lumen [GO:0034774]; sperm head [GO:0061827]; tertiary granule …	cadherin binding [GO:0045296]; cytoskeletal protein binding [GO:0008092]; fructose binding [GO:0070061]; fructose-bisphosphate aldolase activity [GO:0004332]; identical protein binding [GO:0042802]; RNA binding [GO:0003723]; tubulin binding [GO:0015631];actin binding [GO:0003779]	Platelet degranulation
P09972	Fructose-bisphosphate aldolase C	ALDOC	NaN	NaN	NaN	NaN	NaN	NaN	2	1	1	14.8	7.1	7.1	39.455	0	11.127	30393000	1	P09972	874	ALDOC_HUMAN	Fructose-bisphosphate aldolase C (EC 4.1.2.13) (Brain-type aldolase)	ALDOC ALDC	364	D-glyceraldehyde 3-phosphate and glycerone phosphate from D-glucose: step 4/4.; glycolysis;PATHWAY: Carbohydrate degradation	epithelial cell differentiation [GO:0030855]; fructose 1,6-bisphosphate metabolic process [GO:0030388]; fructose metabolic process [GO:0006000]; gluconeogenesis [GO:0006094]; glycolytic process [GO:0006096]; neutrophil degranulation [GO:0043312];canonical glycolysis [GO:0061621]	cytosol [GO:0005829]; extracellular exosome [GO:0070062]; extracellular region [GO:0005576]; ficolin-1-rich granule lumen [GO:1904813]; secretory granule lumen [GO:0034774]; tertiary granule lumen [GO:1904724];cytoskeleton [GO:0005856]	fructose-bisphosphate aldolase activity [GO:0004332];cytoskeletal protein binding [GO:0008092]	Neutrophil degranulation
Q9BT22;Q9BT22-2	Chitobiosyldiphosphodolichol beta-mannosyltransferase	ALG1	NaN	NaN	20.359	NaN	21.1269	NaN	2	2	2	6.9	6.9	6.9	52.518	0	7.8926	89261000	4	Q9BT22;Q9BT22-2	4097	ALG1_HUMAN	Chitobiosyldiphosphodolichol beta-mannosyltransferase (EC 2.4.1.142) (Asparagine-linked glycosylation protein 1 homolog) (Beta-1,4-mannosyltransferase) (GDP-Man:GlcNAc2-PP-dolichol mannosyltransferase) (GDP-mannose-dolichol diphosphochitobiose mannosyltransferase) (Mannosyltransferase-1) (MT-1) (hMat-1)	ALG1 HMAT1 HMT1 PSEC0061 UNQ861/PRO1870	464	protein glycosylation.;PATHWAY: Protein modification	protein glycosylation [GO:0006486];dolichol-linked oligosaccharide biosynthetic process [GO:0006488]	endoplasmic reticulum membrane [GO:0005789]; integral component of membrane [GO:0016021]; membrane [GO:0016020];endoplasmic reticulum [GO:0005783]	mannosyltransferase activity [GO:0000030];chitobiosyldiphosphodolichol beta-mannosyltransferase activity [GO:0004578]	Biosynthesis of the N-glycan precursor (dolichol lipid-linked oligosaccharide, LLO) and transfer to a nascent protein
Q9BV10	Dol-P-Man:Man(7)GlcNAc(2)-PP-Dol alpha-1,6-mannosyltransferase	ALG12	NaN	NaN	NaN	NaN	NaN	NaN	1	1	1	1.8	1.8	1.8	54.654	0.0043677	1.9424	20517000	2	Q9BV10	4136	ALG12_HUMAN	Dol-P-Man:Man(7)GlcNAc(2)-PP-Dol alpha-1,6-mannosyltransferase (EC 2.4.1.260) (Asparagine-linked glycosylation protein 12 homolog) (hALG12) (Dolichyl-P-Man:Man(7)GlcNAc(2)-PP-dolichyl-alpha-1,6-mannosyltransferase) (Mannosyltransferase ALG12 homolog) (Membrane protein SB87)	ALG12 PP14673	488	protein glycosylation.;PATHWAY: Protein modification	protein folding [GO:0006457]; protein N-linked glycosylation [GO:0006487];dolichol-linked oligosaccharide biosynthetic process [GO:0006488]	endoplasmic reticulum lumen [GO:0005788]; endoplasmic reticulum membrane [GO:0005789]; integral component of membrane [GO:0016021]; membrane [GO:0016020];endoplasmic reticulum [GO:0005783]	dol-P-Man:Man(7)GlcNAc(2)-PP-Dol alpha-1,6-mannosyltransferase activity [GO:0052917]; mannosyltransferase activity [GO:0000030];dolichyl-pyrophosphate Man7GlcNAc2 alpha-1,6-mannosyltransferase activity [GO:0052824]	Biosynthesis of the N-glycan precursor (dolichol lipid-linked oligosaccharide, LLO) and transfer to a nascent protein
Q9NP73;Q9NP73-4;Q9NP73-3	Putative bifunctional UDP-N-acetylglucosamine transferase and deubiquitinase ALG13	ALG13	NaN	NaN	NaN	NaN	NaN	NaN	3	3	3	3.3	3.3	3.3	126.05	0.0053254	1.85	127980000	5	Q9NP73;Q9NP73-4;Q9NP73-3	4535	ALG13_HUMAN	Putative bifunctional UDP-N-acetylglucosamine transferase and deubiquitinase ALG13 (EC 2.4.1.141) (EC 3.4.19.12) (Asparagine-linked glycosylation 13 homolog) (Glycosyltransferase 28 domain-containing protein 1) (UDP-N-acetylglucosamine transferase subunit ALG13 homolog)	ALG13 CXorf45 GLT28D1 MDS031	1137		dolichol-linked oligosaccharide biosynthetic process [GO:0006488]	endoplasmic reticulum membrane [GO:0005789]	RNA binding [GO:0003723]; thiol-dependent ubiquitinyl hydrolase activity [GO:0036459];N-acetylglucosaminyldiphosphodolichol N-acetylglucosaminyltransferase activity [GO:0004577]	Biosynthesis of the N-glycan precursor (dolichol lipid-linked oligosaccharide, LLO) and transfer to a nascent protein
Q96F25	UDP-N-acetylglucosamine transferase subunit ALG14 homolog	ALG14	NaN	NaN	NaN	NaN	NaN	NaN	1	1	1	5.6	5.6	5.6	24.15	0.0070025	1.6604	2774600	1	Q96F25	3761	ALG14_HUMAN	UDP-N-acetylglucosamine transferase subunit ALG14 homolog	ALG14	216		dolichol-linked oligosaccharide biosynthetic process [GO:0006488]	integral component of membrane [GO:0016021]; nuclear membrane [GO:0031965]; UDP-N-acetylglucosamine transferase complex [GO:0043541];endoplasmic reticulum membrane [GO:0005789]		Biosynthesis of the N-glycan precursor (dolichol lipid-linked oligosaccharide, LLO) and transfer to a nascent protein
Q9H553;Q9H553-2	Alpha-1,3/1,6-mannosyltransferase ALG2	ALG2	NaN	NaN	20.5132	NaN	20.4395	NaN	3	3	3	9.1	9.1	9.1	47.091	0	11.812	129160000	16	Q9H553;Q9H553-2	4378	ALG2_HUMAN	Alpha-1,3/1,6-mannosyltransferase ALG2 (EC 2.4.1.132) (EC 2.4.1.257) (Asparagine-linked glycosylation protein 2 homolog) (GDP-Man:Man(1)GlcNAc(2)-PP-Dol alpha-1,3-mannosyltransferase) (GDP-Man:Man(1)GlcNAc(2)-PP-dolichol mannosyltransferase) (GDP-Man:Man(2)GlcNAc(2)-PP-Dol alpha-1,6-mannosyltransferase)	ALG2 UNQ666/PRO1298	416	protein glycosylation.;PATHWAY: Protein modification	oligosaccharide-lipid intermediate biosynthetic process [GO:0006490]; protein glycosylation in endoplasmic reticulum [GO:0033577]; response to calcium ion [GO:0051592];dolichol-linked oligosaccharide biosynthetic process [GO:0006488]	cytoplasm [GO:0005737]; cytosol [GO:0005829]; endoplasmic reticulum membrane [GO:0005789]; integral component of membrane [GO:0016021]; membrane [GO:0016020]; nucleus [GO:0005634]; perinuclear region of cytoplasm [GO:0048471];actin cytoskeleton [GO:0015629]	calcium-dependent protein binding [GO:0048306]; GDP-Man:Man1GlcNAc2-PP-Dol alpha-1,3-mannosyltransferase activity [GO:0004378]; GDP-Man:Man2GlcNAc2-PP-dolichol alpha-1,6-mannosyltransferase activity [GO:0102704]; protein heterodimerization activity [GO:0046982]; protein N-terminus binding [GO:0047485];alpha-1,3-mannosyltransferase activity [GO:0000033]	Biosynthesis of the N-glycan precursor (dolichol lipid-linked oligosaccharide, LLO) and transfer to a nascent protein
Q9Y673;Q9Y673-2	Dolichyl-phosphate beta-glucosyltransferase	ALG5	21.34	20.2375	22.2708	23.2282	22.2798	23.1035	14	14	14	42	42	42	36.946	0	86.408	2041700000	72	Q9Y673;Q9Y673-2	5303	ALG5_HUMAN	Dolichyl-phosphate beta-glucosyltransferase (DolP-glucosyltransferase) (EC 2.4.1.117) (Asparagine-linked glycosylation protein 5 homolog)	ALG5 HSPC149	324	protein glycosylation.;PATHWAY: Protein modification	protein glycosylation [GO:0006486]; protein N-linked glycosylation [GO:0006487]; protein N-linked glycosylation via asparagine [GO:0018279];determination of left/right symmetry [GO:0007368]	integral component of membrane [GO:0016021]; membrane [GO:0016020];endoplasmic reticulum membrane [GO:0005789]	oligosaccharyl transferase activity [GO:0004576];dolichyl-phosphate beta-glucosyltransferase activity [GO:0004581]	Synthesis of dolichyl-phosphate-glucose
Q9Y672	Dolichyl pyrophosphate Man9GlcNAc2 alpha-1,3-glucosyltransferase	ALG6	NaN	NaN	NaN	NaN	NaN	NaN	1	1	1	2.6	2.6	2.6	58.12	0.0043703	1.955	10697000	1	Q9Y672	5302	ALG6_HUMAN	Dolichyl pyrophosphate Man9GlcNAc2 alpha-1,3-glucosyltransferase (EC 2.4.1.267) (Asparagine-linked glycosylation protein 6 homolog) (Dol-P-Glc:Man(9)GlcNAc(2)-PP-Dol alpha-1,3-glucosyltransferase) (Dolichyl-P-Glc:Man9GlcNAc2-PP-dolichyl glucosyltransferase)	ALG6 My046	507	protein glycosylation.;PATHWAY: Protein modification	oligosaccharide-lipid intermediate biosynthetic process [GO:0006490]; protein N-linked glycosylation [GO:0006487];dolichol-linked oligosaccharide biosynthetic process [GO:0006488]	integral component of membrane [GO:0016021]; membrane [GO:0016020];endoplasmic reticulum membrane [GO:0005789]	dolichyl pyrophosphate Man9GlcNAc2 alpha-1,3-glucosyltransferase activity [GO:0042281]; glucosyltransferase activity [GO:0046527];dolichyl-phosphate-glucose-glycolipid alpha-glucosyltransferase activity [GO:0004583]	Biosynthesis of the N-glycan precursor (dolichol lipid-linked oligosaccharide, LLO) and transfer to a nascent protein
Q13686	Alkylated DNA repair protein alkB homolog 1	ALKBH1	NaN	NaN	NaN	NaN	NaN	NaN	3	3	3	15.7	15.7	15.7	43.831	0	20.903	102050000	8	Q13686	2194	ALKB1_HUMAN	Nucleic acid dioxygenase ALKBH1 (EC 1.14.11.-) (Alkylated DNA repair protein alkB homolog 1) (Alpha-ketoglutarate-dependent dioxygenase ABH1) (DNA 6mA demethylase) (DNA N6-methyl adenine demethylase ALKBH1) (EC 1.14.11.51) (DNA lyase ABH1) (EC 4.2.99.18) (DNA oxidative demethylase ALKBH1) (EC 1.14.11.33) (mRNA N(3)-methylcytidine demethylase) (EC 1.14.11.-)	ALKBH1 ABH ABH1 ALKBH	389		DNA dealkylation involved in DNA repair [GO:0006307]; DNA demethylation [GO:0080111]; DNA repair [GO:0006281]; in utero embryonic development [GO:0001701]; negative regulation of neuron apoptotic process [GO:0043524]; neuron migration [GO:0001764]; neuron projection development [GO:0031175]; oxidative demethylation [GO:0070989]; oxidative RNA demethylation [GO:0035513]; placenta development [GO:0…	mitochondrion [GO:0005739]; nuclear euchromatin [GO:0005719]; nucleoplasm [GO:0005654];endoplasmic reticulum [GO:0005783]	2-oxoglutarate-dependent dioxygenase activity [GO:0016706]; chemoattractant activity [GO:0042056]; class I DNA-(apurinic or apyrimidinic site) endonuclease activity [GO:0140078]; ferrous iron binding [GO:0008198]; methylcytosine dioxygenase activity [GO:0070579]; oxidative DNA demethylase activity [GO:0035516]; oxidative RNA demethylase activity [GO:0035515]; tRNA binding [GO:0000049]; tRNA demet…
Q6NS38;Q6NS38-2	Alpha-ketoglutarate-dependent dioxygenase alkB homolog 2	ALKBH2	NaN	20.7294	NaN	20.5766	NaN	21.4103	2	2	2	11.5	11.5	11.5	29.322	0	45.266	216290000	8	Q6NS38;Q6NS38-2	2788	ALKB2_HUMAN	DNA oxidative demethylase ALKBH2 (EC 1.14.11.33) (Alkylated DNA repair protein alkB homolog 2) (Alpha-ketoglutarate-dependent dioxygenase alkB homolog 2) (Oxy DC1)	ALKBH2 ABH2	261		DNA demethylation [GO:0080111]; oxidative demethylation [GO:0070989]; oxidative DNA demethylation [GO:0035511];DNA dealkylation involved in DNA repair [GO:0006307]	nucleus [GO:0005634];nucleoplasm [GO:0005654]	cytosine C-5 DNA demethylase activity [GO:0051747]; DNA-N1-methyladenine dioxygenase activity [GO:0043734]; ferrous iron binding [GO:0008198];1-ethyladenine demethylase activity [GO:0103053]	ALKBH2 mediated reversal of alkylation damage
Q96Q83	Alpha-ketoglutarate-dependent dioxygenase alkB homolog 3	ALKBH3	NaN	NaN	NaN	NaN	NaN	NaN	3	3	3	19.2	19.2	19.2	33.374	0	5.3502	40572000	3	Q96Q83;Q96Q83-2	3903	ALKB3_HUMAN	Alpha-ketoglutarate-dependent dioxygenase alkB homolog 3 (EC 1.14.11.54) (Alkylated DNA repair protein alkB homolog 3) (hABH3) (DEPC-1) (Prostate cancer antigen 1)	ALKBH3 ABH3 DEPC1	286		DNA dealkylation involved in DNA repair [GO:0006307]; DNA repair [GO:0006281]; oxidative single-stranded DNA demethylation [GO:0035552]; oxidative single-stranded RNA demethylation [GO:0035553];cell population proliferation [GO:0008283]	mitochondrion [GO:0005739]; nucleoplasm [GO:0005654]; nucleus [GO:0005634];cytosol [GO:0005829]	DNA-N1-methyladenine dioxygenase activity [GO:0043734]; ferrous iron binding [GO:0008198]; L-ascorbic acid binding [GO:0031418]; RNA N1-methyladenosine dioxygenase activity [GO:1990930];cytosine C-5 DNA demethylase activity [GO:0051747]	ALKBH3 mediated reversal of alkylation damage
Q9NXW9	Alpha-ketoglutarate-dependent dioxygenase alkB homolog 4	ALKBH4	NaN	NaN	NaN	19.1444	NaN	20.2793	7	7	7	28.8	28.8	28.8	33.837	0	27.887	139920000	7	Q9NXW9;Q9NXW9-2	4728	ALKB4_HUMAN	Alpha-ketoglutarate-dependent dioxygenase alkB homolog 4 (Alkylated DNA repair protein alkB homolog 4) (DNA N6-methyl adenine demethylase ALKBH4) (EC 1.14.11.51) (Lysine-specific demethylase ALKBH4) (EC 1.14.11.-)	ALKBH4 ABH4	302		chromatin organization [GO:0006325]; cleavage furrow ingression [GO:0036090]; DNA demethylation [GO:0080111]; oxidative demethylation [GO:0070989]; protein demethylation [GO:0006482]; regulation of chromatin organization [GO:1902275];actomyosin structure organization [GO:0031032]	cytoplasm [GO:0005737]; midbody [GO:0030496]; nucleolus [GO:0005730];contractile ring [GO:0070938]	actin binding [GO:0003779]; demethylase activity [GO:0032451]; metal ion binding [GO:0046872]; oxidative DNA demethylase activity [GO:0035516]; oxidoreductase activity [GO:0016491];2-oxoglutarate-dependent dioxygenase activity [GO:0016706]
Q6P6C2;Q6P6C2-1	RNA demethylase ALKBH5	ALKBH5	NaN	20.2185	NaN	NaN	NaN	20.7182	4	4	4	13.7	13.7	13.7	44.255	0	32.891	193830000	8	Q6P6C2;Q6P6C2-1;Q6P6C2-3	2830	ALKB5_HUMAN	RNA demethylase ALKBH5 (EC 1.14.11.53) (Alkylated DNA repair protein alkB homolog 5) (Alpha-ketoglutarate-dependent dioxygenase alkB homolog 5)	ALKBH5 ABH5 OFOXD1	394		DNA dealkylation involved in DNA repair [GO:0006307]; mRNA export from nucleus [GO:0006406]; mRNA processing [GO:0006397]; oxidative single-stranded RNA demethylation [GO:0035553]; regulation of mRNA stability [GO:0043488]; response to hypoxia [GO:0001666]; spermatogenesis [GO:0007283];cell differentiation [GO:0030154]	Golgi apparatus [GO:0005794]; nuclear speck [GO:0016607]; nucleoplasm [GO:0005654]; nucleus [GO:0005634];cytosol [GO:0005829]	metal ion binding [GO:0046872]; RNA binding [GO:0003723]; RNA N6-methyladenosine dioxygenase activity [GO:1990931];2-oxoglutarate-dependent dioxygenase activity [GO:0016706]	Reversal of alkylation damage by DNA dioxygenases
Q8TCU4;Q8TCU4-3;Q8TCU4-2	Alstrom syndrome protein 1	ALMS1	NaN	NaN	NaN	18.9863	NaN	19.6	17	17	17	8.8	8.8	8.8	461.06	0	49.895	219610000	35	Q8TCU4;Q8TCU4-3;Q8TCU4-2	3404	ALMS1_HUMAN	Alstrom syndrome protein 1	ALMS1 KIAA0328	4168		endosomal transport [GO:0016197]; G2/M transition of mitotic cell cycle [GO:0000086]; positive regulation of cold-induced thermogenesis [GO:0120162]; regulation of centriole replication [GO:0046599]; regulation of G2/M transition of mitotic cell cycle [GO:0010389]; regulation of stress fiber assembly [GO:0051492];ciliary basal body-plasma membrane docking [GO:0097711]	centrosome [GO:0005813]; cilium [GO:0005929]; cytosol [GO:0005829]; spindle pole [GO:0000922];centriole [GO:0005814]	microtubule binding [GO:0008017]	Regulation of PLK1 Activity at G2/M Transition
Q96Q42	Alsin	ALS2	NaN	NaN	NaN	NaN	NaN	NaN	3	3	3	3	3	3	183.63	0.00024056	5.1378	46588000	8	Q96Q42;Q96Q42-2;Q96Q42-3	3902	ALS2_HUMAN	Alsin (Amyotrophic lateral sclerosis 2 chromosomal region candidate gene 6 protein) (Amyotrophic lateral sclerosis 2 protein)	ALS2 ALS2CR6 KIAA1563	1657		behavioral fear response [GO:0001662]; cell death [GO:0008219]; endosomal transport [GO:0016197]; endosome organization [GO:0007032]; in utero embryonic development [GO:0001701]; locomotory behavior [GO:0007626]; neuromuscular junction development [GO:0007528]; neuron projection morphogenesis [GO:0048812]; positive regulation of GTPase activity [GO:0043547]; positive regulation of protein kinase …	cytosol [GO:0005829]; dendrite [GO:0030425]; dendritic spine [GO:0043197]; early endosome [GO:0005769]; growth cone [GO:0030426]; intracellular membrane-bounded organelle [GO:0043231]; lamellipodium [GO:0030027]; membrane [GO:0016020]; neuronal cell body [GO:0043025]; postsynaptic density [GO:0014069]; protein-containing complex [GO:0032991]; ruffle [GO:0001726]; vesicle [GO:0031982];centrosome […	protein serine/threonine kinase activator activity [GO:0043539]; Rab GTPase binding [GO:0017137]; Rab guanyl-nucleotide exchange factor activity [GO:0017112]; Rac guanyl-nucleotide exchange factor activity [GO:0030676];protein homodimerization activity [GO:0042803]	RAB GEFs exchange GTP for GDP on RABs
Q86V81	THO complex subunit 4	ALYREF	NaN	26.6976	NaN	23.1753	NaN	24.4415	11	11	11	41.6	41.6	41.6	26.888	0	291.98	4774700000	143	Q86V81	3055	THOC4_HUMAN	THO complex subunit 4 (Tho4) (Ally of AML-1 and LEF-1) (Aly/REF export factor) (Transcriptional coactivator Aly/REF) (bZIP-enhancing factor BEF)	ALYREF ALY BEF THOC4	257		mRNA export from nucleus [GO:0006406]; mRNA splicing, via spliceosome [GO:0000398]; osteoblast differentiation [GO:0001649]; positive regulation of DNA-templated transcription, elongation [GO:0032786]; regulation of DNA recombination [GO:0000018]; replication fork processing [GO:0031297]; RNA export from nucleus [GO:0006405]; viral mRNA export from host cell nucleus [GO:0046784]; viral process [G…	cytoplasm [GO:0005737]; cytosol [GO:0005829]; extracellular exosome [GO:0070062]; membrane [GO:0016020]; nuclear speck [GO:0016607]; nucleoplasm [GO:0005654]; nucleus [GO:0005634]; transcription export complex [GO:0000346];catalytic step 2 spliceosome [GO:0071013]	RNA binding [GO:0003723];C5-methylcytidine-containing RNA binding [GO:0062153]	Transport of the SLBP independent Mature mRNA
Q9C0C7;Q9C0C7-4;Q9C0C7-5;Q9C0C7-2;Q9C0C7-3;Q9C0C7-6	Activating molecule in BECN1-regulated autophagy protein 1	AMBRA1	NaN	17.9697	18.663	20.8581	18.7867	20.673	29	29	29	32.4	32.4	32.4	142.51	0	157.24	545900000	69	Q9C0C7;Q9C0C7-4;Q9C0C7-5;Q9C0C7-2;Q9C0C7-3;Q9C0C7-6	4244	AMRA1_HUMAN	Activating molecule in BECN1-regulated autophagy protein 1	AMBRA1 KIAA1736	1298		autophagy [GO:0006914]; autophagy of mitochondrion [GO:0000422]; cell differentiation [GO:0030154]; cellular response to starvation [GO:0009267]; macroautophagy [GO:0016236]; mitophagy [GO:0000423]; negative regulation of cardiac muscle cell apoptotic process [GO:0010667]; negative regulation of cell population proliferation [GO:0008285]; negative regulation of neuron apoptotic process [GO:004352…	axoneme [GO:0005930]; cytoplasm [GO:0005737]; cytosol [GO:0005829]; mitochondrial outer membrane [GO:0005741]; mitochondrion [GO:0005739]; perinuclear region of cytoplasm [GO:0048471]; phagocytic vesicle [GO:0045335];autophagosome [GO:0005776]	ubiquitin protein ligase binding [GO:0031625];GTPase binding [GO:0051020]	Macroautophagy
Q9Y303;Q9Y303-2;Q9Y303-3	Putative N-acetylglucosamine-6-phosphate deacetylase	AMDHD2	NaN	NaN	NaN	18.7539	NaN	18.578	2	2	2	8.1	8.1	8.1	43.747	0	18.059	76213000	14	Q9Y303;Q9Y303-2;Q9Y303-3	5166	NAGA_HUMAN	N-acetylglucosamine-6-phosphate deacetylase (GlcNAc 6-P deacetylase) (EC 3.5.1.25) (Amidohydrolase domain-containing protein 2)	AMDHD2 CGI-14	409	N-acetylneuraminate degradation. {ECO:0000269|PubMed:22692205}.;PATHWAY: Amino-sugar metabolism	N-acetylglucosamine catabolic process [GO:0006046]; N-acetylneuraminate catabolic process [GO:0019262]; UDP-N-acetylglucosamine biosynthetic process [GO:0006048];carbohydrate metabolic process [GO:0005975]	nucleus [GO:0005634];cytosol [GO:0005829]	N-acetylgalactosamine-6-phosphate deacetylase activity [GO:0047419]; N-acetylglucosamine-6-phosphate deacetylase activity [GO:0008448];metal ion binding [GO:0046872]	Synthesis of UDP-N-acetyl-glucosamine
Q9Y4X0;Q9Y4X0-4;Q9Y4X0-3	AMME syndrome candidate gene 1 protein	AMMECR1	NaN	NaN	NaN	19.4241	NaN	20.0527	3	3	3	15	15	15	35.463	0.0002337	4.5396	102920000	9	Q9Y4X0;Q9Y4X0-4;Q9Y4X0-3;Q9Y4X0-2	5252	AMMR1_HUMAN	AMME syndrome candidate gene 1 protein	AMMECR1	333			nucleoplasm [GO:0005654]; nucleus [GO:0005634];mitochondrion [GO:0005739]
Q6DCA0	AMMECR1-like protein	AMMECR1L	NaN	NaN	NaN	NaN	NaN	NaN	2	2	2	12.3	12.3	12.3	34.499	0	20.615	72641000	3	Q6DCA0	2758	AMERL_HUMAN	AMMECR1-like protein	AMMECR1L	310
Q4VCS5;Q4VCS5-2	Angiomotin	AMOT	NaN	23.6273	22.9536	22.4749	23.4094	23.9577	53	53	53	58.5	58.5	58.5	118.08	0	323.31	9847900000	356	Q4VCS5;Q4VCS5-2;Q8IY63;Q8IY63-2	2553	AMOL1_HUMAN;AMOT_HUMAN	Angiomotin;Angiomotin-like protein 1	AMOT KIAA1071;AMOTL1	1084;956		angiogenesis [GO:0001525]; blood vessel endothelial cell migration [GO:0043534]; cell migration involved in gastrulation [GO:0042074]; cell-cell junction assembly [GO:0007043]; cellular protein localization [GO:0034613]; chemotaxis [GO:0006935]; establishment of cell polarity involved in ameboidal cell migration [GO:0003365]; gastrulation with mouth forming second [GO:0001702]; hippo signaling [G…	bicellular tight junction [GO:0005923]; cell junction [GO:0030054]; cell surface [GO:0009986]; cytoplasm [GO:0005737]; cytoplasmic vesicle [GO:0031410]; cytosol [GO:0005829]; endocytic vesicle [GO:0030139]; external side of plasma membrane [GO:0009897]; integral component of membrane [GO:0016021]; lamellipodium [GO:0030027]; nucleoplasm [GO:0005654]; ruffle [GO:0001726]; stress fiber [GO:0001725]…	signaling receptor activity [GO:0038023];angiostatin binding [GO:0043532];identical protein binding [GO:0042802]	Signaling by Hippo
Q01433;Q01433-2;Q01433-3;Q01433-5;Q01433-4	AMP deaminase 2	AMPD2	NaN	20.4496	21.8381	20.5289	20.41	20.7083	16	16	16	15	15	15	100.69	0	37.194	818840000	36	Q01433;Q01433-2;Q01433-3;Q01433-5;Q01433-4	1918	AMPD2_HUMAN	AMP deaminase 2 (EC 3.5.4.6) (AMP deaminase isoform L)	AMPD2	879	IMP biosynthesis via salvage pathway; IMP from AMP: step 1/1.;PATHWAY: Purine metabolism	cyclic purine nucleotide metabolic process [GO:0052652]; energy homeostasis [GO:0097009]; IMP biosynthetic process [GO:0006188]; IMP salvage [GO:0032264]; purine-containing compound salvage [GO:0043101];AMP metabolic process [GO:0046033]	cytosol [GO:0005829]	metal ion binding [GO:0046872];AMP deaminase activity [GO:0003876]	Purine salvage
Q9H1A4	Anaphase-promoting complex subunit 1	ANAPC1	NaN	21.0525	21.2189	21.5372	21.2195	21.2373	28	28	28	20.9	20.9	20.9	216.5	0	212.86	1612600000	90	Q9H1A4	4307	APC1_HUMAN	Anaphase-promoting complex subunit 1 (APC1) (Cyclosome subunit 1) (Mitotic checkpoint regulator) (Testis-specific gene 24 protein)	ANAPC1 TSG24	1944	protein ubiquitination.;PATHWAY: Protein modification	cell division [GO:0051301]; metaphase/anaphase transition of mitotic cell cycle [GO:0007091]; protein K11-linked ubiquitination [GO:0070979]; regulation of mitotic cell cycle phase transition [GO:1901990]; ubiquitin-dependent protein catabolic process [GO:0006511];anaphase-promoting complex-dependent catabolic process [GO:0031145]	cytosol [GO:0005829]; nucleoplasm [GO:0005654];anaphase-promoting complex [GO:0005680]		Inactivation of APC/C via direct inhibition of the APC/C complex
Q9UM13	Anaphase-promoting complex subunit 10	ANAPC10	NaN	21.38	21.8165	20.9831	21.9385	21.2492	5	5	5	29.2	29.2	29.2	21.252	0	18.459	514960000	29	Q9UM13	5034	APC10_HUMAN	Anaphase-promoting complex subunit 10 (APC10) (Cyclosome subunit 10)	ANAPC10 APC10	185	protein ubiquitination.;PATHWAY: Protein modification	cell cycle [GO:0007049]; cell division [GO:0051301]; protein K11-linked ubiquitination [GO:0070979]; regulation of mitotic cell cycle phase transition [GO:1901990]; ubiquitin-dependent protein catabolic process [GO:0006511];anaphase-promoting complex-dependent catabolic process [GO:0031145]	cytosol [GO:0005829]; nucleoplasm [GO:0005654];anaphase-promoting complex [GO:0005680]		Inactivation of APC/C via direct inhibition of the APC/C complex
P60006;P60006-2	Anaphase-promoting complex subunit 15	ANAPC15	NaN	NaN	NaN	NaN	NaN	NaN	1	1	1	8.3	8.3	8.3	14.281	0.0062659	1.733	5251000	5	P60006;P60006-2	1690	APC15_HUMAN	Anaphase-promoting complex subunit 15 (APC15)	ANAPC15 C11orf51 HSPC020	121		cell cycle [GO:0007049]; cell division [GO:0051301]; regulation of mitotic cell cycle phase transition [GO:1901990]; regulation of mitotic cell cycle spindle assembly checkpoint [GO:0090266]; ubiquitin-dependent protein catabolic process [GO:0006511];anaphase-promoting complex-dependent catabolic process [GO:0031145]	cytosol [GO:0005829]; intracellular [GO:0005622]; nucleoplasm [GO:0005654];anaphase-promoting complex [GO:0005680]		Inactivation of APC/C via direct inhibition of the APC/C complex
Q96DE5	Anaphase-promoting complex subunit 16	ANAPC16	NaN	NaN	NaN	NaN	NaN	NaN	1	1	1	29.1	29.1	29.1	11.667	0.00045259	3.915	14613000	2	Q96DE5	3716	APC16_HUMAN	Anaphase-promoting complex subunit 16 (APC16) (Cyclosome subunit 16)	ANAPC16 C10orf104 CENP-27	110	protein ubiquitination.;PATHWAY: Protein modification	cell cycle [GO:0007049]; cell division [GO:0051301]; protein ubiquitination [GO:0016567]; regulation of mitotic cell cycle phase transition [GO:1901990]; ubiquitin-dependent protein catabolic process [GO:0006511];anaphase-promoting complex-dependent catabolic process [GO:0031145]	condensed chromosome kinetochore [GO:0000777]; cytosol [GO:0005829]; kinetochore [GO:0000776]; nucleoplasm [GO:0005654];anaphase-promoting complex [GO:0005680]		Inactivation of APC/C via direct inhibition of the APC/C complex
Q9UJX5;Q9UJX5-2;Q9UJX5-3	Anaphase-promoting complex subunit 4	ANAPC4	NaN	NaN	NaN	NaN	NaN	NaN	1	1	1	2	2	2	92.115	0.0014629	2.6294	0	1	Q9UJX5;Q9UJX5-2;Q9UJX5-3	4965	APC4_HUMAN	Anaphase-promoting complex subunit 4 (APC4) (Cyclosome subunit 4)	ANAPC4 APC4	808	protein ubiquitination.;PATHWAY: Protein modification	cell cycle [GO:0007049]; cell division [GO:0051301]; positive regulation of mitotic metaphase/anaphase transition [GO:0045842]; protein K11-linked ubiquitination [GO:0070979]; regulation of mitotic cell cycle phase transition [GO:1901990]; ubiquitin-dependent protein catabolic process [GO:0006511];anaphase-promoting complex-dependent catabolic process [GO:0031145]	cytosol [GO:0005829]; nuclear periphery [GO:0034399]; nucleoplasm [GO:0005654]; nucleus [GO:0005634];anaphase-promoting complex [GO:0005680]	ubiquitin-protein transferase activity [GO:0004842];protein phosphatase binding [GO:0019903]	Inactivation of APC/C via direct inhibition of the APC/C complex
Q01484;Q01484-2;Q01484-5	Ankyrin-2	ANK2	NaN	NaN	NaN	19.3433	NaN	19.5193	10	6	6	4.1	2.8	2.8	433.71	0	15.082	75049000	9	Q01484;Q01484-2;Q01484-5	1920	ANK2_HUMAN	Ankyrin-2 (ANK-2) (Ankyrin-B) (Brain ankyrin) (Non-erythroid ankyrin)	ANK2 ANKB	3957		atrial cardiac muscle cell to AV node cell communication [GO:0086066]; atrial septum development [GO:0003283]; cellular calcium ion homeostasis [GO:0006874]; cellular protein localization [GO:0034613]; endocytosis [GO:0006897]; endoplasmic reticulum to Golgi vesicle-mediated transport [GO:0006888]; membrane depolarization during SA node cell action potential [GO:0086046]; paranodal junction assem…	apical plasma membrane [GO:0016324]; axon initial segment [GO:0043194]; basolateral plasma membrane [GO:0016323]; cell [GO:0005623]; costamere [GO:0043034]; cytoskeleton [GO:0005856]; cytosol [GO:0005829]; early endosome [GO:0005769]; intercalated disc [GO:0014704]; lysosome [GO:0005764]; M band [GO:0031430]; membrane [GO:0016020]; membrane raft [GO:0045121]; mitochondrion [GO:0005739]; plasma me…	enzyme binding [GO:0019899]; ion channel binding [GO:0044325]; phosphorylation-dependent protein binding [GO:0140031]; protein binding, bridging [GO:0030674]; protein kinase binding [GO:0019901]; spectrin binding [GO:0030507]; structural constituent of cytoskeleton [GO:0005200];ATPase binding [GO:0051117]	Interaction between L1 and Ankyrins
Q12955;Q12955-4;Q12955-5;Q12955-7;Q12955-6	Ankyrin-3	ANK3	NaN	21.6356	20.4794	21.6972	20.0636	22.32	26	26	22	9.6	9.6	8.7	480.4	0	152.83	1118000000	71	Q12955;Q12955-4;Q12955-5;Q12955-7;Q12955-6	2067	ANK3_HUMAN	Ankyrin-3 (ANK-3) (Ankyrin-G)	ANK3	4377		cellular response to magnesium ion [GO:0071286]; cytoskeletal anchoring at plasma membrane [GO:0007016]; endoplasmic reticulum to Golgi vesicle-mediated transport [GO:0006888]; establishment of protein localization [GO:0045184]; Golgi to plasma membrane protein transport [GO:0043001]; magnesium ion homeostasis [GO:0010960]; maintenance of protein location in plasma membrane [GO:0072660]; membrane…	basal plasma membrane [GO:0009925]; basolateral plasma membrane [GO:0016323]; cell [GO:0005623]; cell surface [GO:0009986]; costamere [GO:0043034]; cytosol [GO:0005829]; dendrite [GO:0030425]; endoplasmic reticulum [GO:0005783]; Golgi apparatus [GO:0005794]; intercalated disc [GO:0014704]; lateral plasma membrane [GO:0016328]; lysosome [GO:0005764]; membrane [GO:0016020]; neuromuscular junction […	cytoskeletal protein binding [GO:0008092]; ion channel binding [GO:0044325]; protein binding, bridging [GO:0030674]; spectrin binding [GO:0030507]; structural constituent of cytoskeleton [GO:0005200];cadherin binding [GO:0045296]	Interaction between L1 and Ankyrins
Q9P2R3;Q9P2R3-2;Q9P2R3-4	Rabankyrin-5	ANKFY1	NaN	21.8997	20.9046	20.1933	21.2028	21.3447	21	21	21	26.3	26.3	26.3	128.4	0	118.02	955790000	72	Q9P2R3;Q9P2R3-2;Q9P2R3-4	4839	ANFY1_HUMAN	Rabankyrin-5 (Rank-5) (Ankyrin repeat and FYVE domain-containing protein 1) (Ankyrin repeats hooked to a zinc finger motif)	ANKFY1 ANKHZN KIAA1255	1169		endosomal transport [GO:0016197]; endosomal vesicle fusion [GO:0034058]; Golgi to lysosome transport [GO:0090160]; positive regulation of pinocytosis [GO:0048549]; retrograde transport, endosome to Golgi [GO:0042147];endocytosis [GO:0006897]	early endosome [GO:0005769]; endosome [GO:0005768]; endosome membrane [GO:0010008]; extracellular exosome [GO:0070062]; intracellular membrane-bounded organelle [GO:0043231]; lysosomal membrane [GO:0005765]; macropinosome [GO:0044354]; membrane [GO:0016020];cytosol [GO:0005829]	phosphatidylinositol phosphate binding [GO:1901981]; Rab GTPase binding [GO:0017137];metal ion binding [GO:0046872]
Q8IWZ3;Q8IWZ3-6;Q8IWZ3-4	Ankyrin repeat and KH domain-containing protein 1	ANKHD1	NaN	22.0756	21.4336	22.1943	21.4443	22.1577	38	38	24	23.8	23.8	18.2	269.45	0	307.58	2646800000	191	Q8IWZ3;Q8IWZ3-6;Q8IWZ3-4;Q8IWZ3-5;Q8IWZ3-2;Q8IWZ3-3	3133	ANKH1_HUMAN	Ankyrin repeat and KH domain-containing protein 1 (HIV-1 Vpr-binding ankyrin repeat protein) (Multiple ankyrin repeats single KH domain) (hMASK)	ANKHD1 KIAA1085 MASK VBARP PP2500	2542		innate immune response [GO:0045087]	cytoplasm [GO:0005737]	RNA binding [GO:0003723]
Q86XL3;Q86XL3-2	Ankyrin repeat and LEM domain-containing protein 2	ANKLE2	NaN	NaN	NaN	NaN	NaN	NaN	4	4	4	6.4	6.4	6.4	104.11	0	10.425	96359000	4	Q86XL3;Q86XL3-2	3084	ANKL2_HUMAN	Ankyrin repeat and LEM domain-containing protein 2 (LEM domain-containing protein 4)	ANKLE2 KIAA0692 LEM4	938		central nervous system development [GO:0007417]; mitotic nuclear envelope reassembly [GO:0007084]; negative regulation of apoptotic process [GO:0043066]; negative regulation of phosphorylation [GO:0042326]; positive regulation of protein dephosphorylation [GO:0035307]; regulation of catalytic activity [GO:0050790];cell division [GO:0051301]	endoplasmic reticulum membrane [GO:0005789]; integral component of endoplasmic reticulum membrane [GO:0030176]; membrane [GO:0016020];endoplasmic reticulum [GO:0005783]	protein phosphatase regulator activity [GO:0019888];protein phosphatase 2A binding [GO:0051721]	Initiation of Nuclear Envelope Reformation
Q6UB99	Ankyrin repeat domain-containing protein 11	ANKRD11	NaN	NaN	NaN	NaN	NaN	NaN	2	2	2	0.9	0.9	0.9	297.91	0.0062598	1.7223	16715000	3	Q6UB99	2864	ANR11_HUMAN	Ankyrin repeat domain-containing protein 11 (Ankyrin repeat-containing cofactor 1)	ANKRD11 ANCO1	2663		face morphogenesis [GO:0060325]; in utero embryonic development [GO:0001701]; multicellular organism growth [GO:0035264]; odontogenesis of dentin-containing tooth [GO:0042475]; skeletal system morphogenesis [GO:0048705]; tissue homeostasis [GO:0001894];bone development [GO:0060348]	nucleoplasm [GO:0005654]; nucleus [GO:0005634]; plasma membrane [GO:0005886];cytosol [GO:0005829]
O75179;O75179-2;O75179-7;O75179-6;O75179-4;O75179-3	Ankyrin repeat domain-containing protein 17	ANKRD17	NaN	20.4453	19.2671	21.6496	19.1405	21.1902	38	24	24	20.5	15.1	15.1	274.25	0	160.41	930370000	74	O75179;O75179-2;O75179-7;O75179-6;O75179-4;O75179-3;O75179-5	488	ANR17_HUMAN	Ankyrin repeat domain-containing protein 17 (Gene trap ankyrin repeat protein) (Serologically defined breast cancer antigen NY-BR-16)	ANKRD17 GTAR KIAA0697	2603		defense response to bacterium [GO:0042742]; innate immune response [GO:0045087]; negative regulation of smooth muscle cell differentiation [GO:0051151]; positive regulation of cell cycle [GO:0045787]; positive regulation of G1/S transition of mitotic cell cycle [GO:1900087]; positive regulation of I-kappaB kinase/NF-kappaB signaling [GO:0043123]; positive regulation of MDA-5 signaling pathway [GO…	cytoplasm [GO:0005737]; membrane [GO:0016020]; nuclear membrane [GO:0031965]; nucleoplasm [GO:0005654]; nucleus [GO:0005634];chromatin [GO:0000785]	RNA binding [GO:0003723];chromatin binding [GO:0003682]
Q5VUR7;Q5TYW2;Q5SQ80;Q5CZ79;Q4UJ75	Ankyrin repeat domain-containing protein 20A3;Ankyrin repeat domain-containing protein 20A1;Ankyrin repeat domain-containing protein 20A2;Ankyrin repeat domain-containing protein 20B;Ankyrin repeat domain-containing protein 20A4	ANKRD20A3;ANKRD20A1;ANKRD20A2;ANKRD20A8P;ANKRD20A4	NaN	NaN	NaN	22.9396	NaN	21.3103	1	1	1	2.6	2.6	2.6	94.107	0.0037962	2.0278	485540000	6	Q5VUR7;Q5TYW2;Q5SQ80;Q5CZ79;Q4UJ75	2549	A20A1_HUMAN;A20A2_HUMAN;A20A3_HUMAN;A20A4_HUMAN;AN20B_HUMAN	Ankyrin repeat domain-containing protein 20A1;Ankyrin repeat domain-containing protein 20A2;Ankyrin repeat domain-containing protein 20A3;Ankyrin repeat domain-containing protein 20A4;Ankyrin repeat domain-containing protein 20B (Ankyrin repeat domain-containing protein 20A pseudogene)	ANKRD20A1 ANKRD20A;ANKRD20A2;ANKRD20A3;ANKRD20A4;ANKRD20A8P ANKRD20B	823			plasma membrane [GO:0005886]
O15084;O15084-1;O15084-4;O15084-2	Serine/threonine-protein phosphatase 6 regulatory ankyrin repeat subunit A	ANKRD28	NaN	NaN	22.0669	21.7246	22.1324	21.7417	16	16	14	22.1	22.1	21	112.96	0	112.1	2161200000	91	O15084;O15084-1;O15084-4;O15084-2	237	ANR28_HUMAN	Serine/threonine-protein phosphatase 6 regulatory ankyrin repeat subunit A (PP6-ARS-A) (Serine/threonine-protein phosphatase 6 regulatory subunit ARS-A) (Ankyrin repeat domain-containing protein 28) (Phosphatase interactor targeting protein hnRNP K) (PITK)	ANKRD28 KIAA0379	1053		COPII vesicle coating [GO:0048208]	Golgi membrane [GO:0000139]; nucleoplasm [GO:0005654];cytosol [GO:0005829]		COPII-mediated vesicle transport
Q5JPF3;Q5JPF3-2;Q8N2N9;A6QL64;A6QL64-3;Q8N2N9-3;Q8N2N9-2	Ankyrin repeat domain-containing protein 36C;Ankyrin repeat domain-containing protein 36B;Ankyrin repeat domain-containing protein 36A	ANKRD36C;ANKRD36B;ANKRD36	NaN	NaN	NaN	NaN	NaN	NaN	2	2	2	1.6	1.6	1.6	199.75	0.0098935	1.4509	139680000	4	Q5JPF3;Q5JPF3-2;Q8N2N9;A6QL64;A6QL64-3;Q8N2N9-3;Q8N2N9-2	2602	AN36A_HUMAN;AN36B_HUMAN;AN36C_HUMAN	Ankyrin repeat domain-containing protein 36A;Ankyrin repeat domain-containing protein 36B (CLL-associated antigen KW-1);Ankyrin repeat domain-containing protein 36C (Protein immuno-reactive with anti-PTH polyclonal antibodies)	ANKRD36 ANKRD36A KIAA1641 UNQ2430/PRO499;ANKRD36B;ANKRD36C	1353;1778;1941				ion channel inhibitor activity [GO:0008200]
Q8N8A2;Q8N8A2-2;Q8N8A2-4;Q8N8A2-3	Serine/threonine-protein phosphatase 6 regulatory ankyrin repeat subunit B	ANKRD44	NaN	NaN	NaN	NaN	NaN	NaN	7	5	5	12.1	9	9	107.6	0.00023935	5.0428	127210000	6	Q8N8A2;Q8N8A2-2;Q8N8A2-4;Q8N8A2-3;Q8N8A2-5	3256	ANR44_HUMAN	Serine/threonine-protein phosphatase 6 regulatory ankyrin repeat subunit B (PP6-ARS-B) (Serine/threonine-protein phosphatase 6 regulatory subunit ARS-B) (Ankyrin repeat domain-containing protein 44)	ANKRD44	993
Q9ULJ7;Q9ULJ7-2	Ankyrin repeat domain-containing protein 50	ANKRD50	NaN	NaN	20.8238	21.2497	20.6579	20.9508	16	16	16	20.7	20.7	20.7	155.86	0	103.43	670250000	34	Q9ULJ7;Q9ULJ7-2	5019	ANR50_HUMAN	Ankyrin repeat domain-containing protein 50	ANKRD50 KIAA1223	1429		retrograde transport, endosome to plasma membrane [GO:1990126];protein transport [GO:0015031]	endosome [GO:0005768]
Q8NB46	Serine/threonine-protein phosphatase 6 regulatory ankyrin repeat subunit C	ANKRD52	NaN	NaN	NaN	NaN	NaN	NaN	4	4	4	7.2	7.2	7.2	115.08	0	17.148	100570000	9	Q8NB46	3280	ANR52_HUMAN	Serine/threonine-protein phosphatase 6 regulatory ankyrin repeat subunit C (PP6-ARS-C) (Serine/threonine-protein phosphatase 6 regulatory subunit ARS-C) (Ankyrin repeat domain-containing protein 52)	ANKRD52	1076
Q6NXT1	Ankyrin repeat domain-containing protein 54	ANKRD54	NaN	NaN	NaN	NaN	NaN	NaN	4	4	4	24.3	24.3	24.3	32.505	0	44.175	147930000	7	Q6NXT1	2799	ANR54_HUMAN	Ankyrin repeat domain-containing protein 54 (Lyn-interacting ankyrin repeat protein)	ANKRD54 LIAR	300		positive regulation of erythrocyte differentiation [GO:0045648]; regulation of intracellular signal transduction [GO:1902531]; regulation of protein kinase activity [GO:0045859];nucleocytoplasmic transport [GO:0006913]	midbody [GO:0030496]; nucleus [GO:0005634];cytoplasm [GO:0005737]	protein kinase regulator activity [GO:0019887];protein-containing complex binding [GO:0044877]
Q92625	Ankyrin repeat and SAM domain-containing protein 1A	ANKS1A	NaN	20.3251	NaN	19.8673	NaN	20.1428	9	9	9	13.1	13.1	13.1	123.11	0	21.777	281970000	22	Q92625;Q92625-2	3555	ANS1A_HUMAN	Ankyrin repeat and SAM domain-containing protein 1A (Odin)	ANKS1A ANKS1 KIAA0229 ODIN	1134		neuron remodeling [GO:0016322]; regulation of ephrin receptor signaling pathway [GO:1901187]; substrate-dependent cell migration [GO:0006929];ephrin receptor signaling pathway [GO:0048013]	neuron projection [GO:0043005]; nucleoplasm [GO:0005654];cytosol [GO:0005829]	ephrin receptor binding [GO:0046875]
Q9H8Y5	Ankyrin repeat and zinc finger domain-containing protein 1	ANKZF1	NaN	NaN	19.804	19.2004	19.477	NaN	5	5	5	12.5	12.5	12.5	80.926	0	29.621	191850000	13	Q9H8Y5	4438	ANKZ1_HUMAN	Ankyrin repeat and zinc finger domain-containing protein 1 (Zinc finger protein 744)	ANKZF1 ZNF744	726		mitochondria-associated ubiquitin-dependent protein catabolic process [GO:0072671]; nuclear protein quality control by the ubiquitin-proteasome system [GO:0071630]; ubiquitin-dependent ERAD pathway [GO:0030433];cellular response to hydrogen peroxide [GO:0070301]	cytoplasm [GO:0005737]; membrane [GO:0016020];Cdc48p-Npl4p-Vms1p AAA ATPase complex [GO:0036266]	nucleic acid binding [GO:0003676];metal ion binding [GO:0046872]
Q9NQW6;Q9NQW6-2	Actin-binding protein anillin	ANLN	NaN	20.6737	21.9983	22.8479	22.282	23.03	33	33	33	36.2	36.2	36.2	124.2	0	206.36	2582400000	110	Q9NQW6;Q9NQW6-2	4572	ANLN_HUMAN	Anillin	ANLN	1124		cortical cytoskeleton organization [GO:0030865]; glomerular visceral epithelial cell migration [GO:0090521]; hematopoietic progenitor cell differentiation [GO:0002244]; mitotic cytokinesis [GO:0000281]; positive regulation of bleb assembly [GO:1904172]; protein localization to mitotic actomyosin contractile ring [GO:1904498]; regulation of exit from mitosis [GO:0007096]; septin ring assembly [GO:…	actomyosin contractile ring [GO:0005826]; bleb [GO:0032059]; cell cortex region [GO:0099738]; midbody [GO:0030496]; nucleoplasm [GO:0005654];actin cytoskeleton [GO:0015629]	cadherin binding [GO:0045296]; GTP-Rho binding [GO:0017049];actin binding [GO:0003779]
Q4KMQ2;Q4KMQ2-3;Q4KMQ2-4;Q4KMQ2-2	Anoctamin-6	ANO6	NaN	NaN	NaN	NaN	NaN	NaN	2	2	2	3.7	3.7	3.7	106.16	0.00045548	4.0137	36372000	3	Q4KMQ2;Q4KMQ2-3;Q4KMQ2-4;Q4KMQ2-2	2544	ANO6_HUMAN	Anoctamin-6 (Small-conductance calcium-activated nonselective cation channel) (SCAN channel) (Transmembrane protein 16F)	ANO6 TMEM16F	910		bleb assembly [GO:0032060]; blood coagulation [GO:0007596]; bone mineralization involved in bone maturation [GO:0035630]; calcium activated galactosylceramide scrambling [GO:0061591]; calcium activated phosphatidylcholine scrambling [GO:0061590]; calcium activated phosphatidylserine scrambling [GO:0061589]; calcium ion transmembrane transport [GO:0070588]; cation transport [GO:0006812]; chloride …	cell surface [GO:0009986]; chloride channel complex [GO:0034707]; cytosol [GO:0005829]; extracellular exosome [GO:0070062]; integral component of plasma membrane [GO:0005887]; membrane [GO:0016020]; plasma membrane [GO:0005886]; specific granule membrane [GO:0035579]; tertiary granule membrane [GO:0070821];cell [GO:0005623]	intracellular calcium activated chloride channel activity [GO:0005229]; metal ion binding [GO:0046872]; phospholipid scramblase activity [GO:0017128]; protein homodimerization activity [GO:0042803]; voltage-gated chloride channel activity [GO:0005247]; voltage-gated ion channel activity [GO:0005244];calcium activated cation channel activity [GO:0005227]	Stimuli-sensing channels
P39687	Acidic leucine-rich nuclear phosphoprotein 32 family member A	ANP32A	NaN	NaN	NaN	20.3682	NaN	19.3412	5	5	5	17.7	17.7	17.7	28.585	0	7.6456	195200000	14	P39687	1328	AN32A_HUMAN	Acidic leucine-rich nuclear phosphoprotein 32 family member A (Acidic nuclear phosphoprotein pp32) (pp32) (Leucine-rich acidic nuclear protein) (LANP) (Mapmodulin) (Potent heat-stable protein phosphatase 2A inhibitor I1PP2A) (Putative HLA-DR-associated protein I) (PHAPI)	ANP32A C15orf1 LANP MAPM PHAP1	249		nucleocytoplasmic transport [GO:0006913]; regulation of mRNA stability [GO:0043488];intracellular signal transduction [GO:0035556]	endoplasmic reticulum [GO:0005783]; nucleoplasm [GO:0005654]; nucleus [GO:0005634]; perinuclear region of cytoplasm [GO:0048471];cytoplasm [GO:0005737]	RNA binding [GO:0003723];histone binding [GO:0042393]	HuR (ELAVL1) binds and stabilizes mRNA
Q92688;Q92688-2	Acidic leucine-rich nuclear phosphoprotein 32 family member B	ANP32B	NaN	NaN	NaN	NaN	NaN	NaN	2	2	2	12.7	12.7	12.7	28.787	0.00045116	3.8496	33651000	3	Q92688;Q92688-2	3559	AN32B_HUMAN	Acidic leucine-rich nuclear phosphoprotein 32 family member B (Acidic protein rich in leucines) (Putative HLA-DR-associated protein I-2) (PHAPI2) (Silver-stainable protein SSP29)	ANP32B APRIL PHAPI2	251		inner ear development [GO:0048839]; negative regulation of cell differentiation [GO:0045596]; nucleosome assembly [GO:0006334]; positive regulation of protein export from nucleus [GO:0046827]; roof of mouth development [GO:0060021]; vasculature development [GO:0001944]; ventricular system development [GO:0021591];activation of cysteine-type endopeptidase activity involved in apoptotic process [GO…	extracellular exosome [GO:0070062]; nucleoplasm [GO:0005654]; nucleus [GO:0005634];cytoplasm [GO:0005737]	RNA polymerase binding [GO:0070063];histone binding [GO:0042393]
P07355;P07355-2;A6NMY6	Annexin A2;Putative annexin A2-like protein	ANXA2;ANXA2P2	20.6898	19.6354	25.1231	26.0399	23.0376	25.3028	48	48	48	89.1	89.1	89.1	38.604	0	323.31	38226000000	568	P07355;P07355-2;A6NMY6	816	ANXA2_HUMAN;AXA2L_HUMAN	Annexin A2 (Annexin II) (Annexin-2) (Calpactin I heavy chain) (Calpactin-1 heavy chain) (Chromobindin-8) (Lipocortin II) (Placental anticoagulant protein IV) (PAP-IV) (Protein I) (p36);Putative annexin A2-like protein (Annexin A2 pseudogene 2) (Lipocortin II pseudogene)	ANXA2 ANX2 ANX2L4 CAL1H LPC2D;ANXA2P2 ANX2L2 ANX2P2 LPC2B	339		biomineral tissue development [GO:0031214]; body fluid secretion [GO:0007589]; catabolism by host of symbiont protein [GO:0052362]; collagen fibril organization [GO:0030199]; endocardial cell differentiation [GO:0060956]; fibrinolysis [GO:0042730]; growth plate cartilage development [GO:0003417]; interleukin-12-mediated signaling pathway [GO:0035722]; membrane raft assembly [GO:0001765]; negative…	basement membrane [GO:0005604]; basolateral plasma membrane [GO:0016323]; cell [GO:0005623]; cell cortex [GO:0005938]; cell surface [GO:0009986]; cell-cell adherens junction [GO:0005913]; collagen-containing extracellular matrix [GO:0062023]; cytoplasm [GO:0005737]; cytosol [GO:0005829]; early endosome [GO:0005769]; endosome [GO:0005768]; extracellular exosome [GO:0070062]; extracellular region […	cadherin binding involved in cell-cell adhesion [GO:0098641]; calcium channel activity [GO:0005262]; calcium ion binding [GO:0005509]; calcium-dependent phospholipid binding [GO:0005544]; calcium-dependent protein binding [GO:0048306]; cytoskeletal protein binding [GO:0008092]; identical protein binding [GO:0042802]; molecular function regulator [GO:0098772]; phosphatidylinositol-4,5-bisphosphate…	Smooth Muscle Contraction
P08758	Annexin A5	ANXA5	NaN	NaN	NaN	18.4918	NaN	18.986	5	5	5	27.5	27.5	27.5	35.936	0	18.366	74922000	17	P08758	851	ANXA5_HUMAN	Annexin A5 (Anchorin CII) (Annexin V) (Annexin-5) (Calphobindin I) (CBP-I) (Endonexin II) (Lipocortin V) (Placental anticoagulant protein 4) (PP4) (Placental anticoagulant protein I) (PAP-I) (Thromboplastin inhibitor) (Vascular anticoagulant-alpha) (VAC-alpha)	ANXA5 ANX5 ENX2 PP4	320		cellular response to gonadotropin-releasing hormone [GO:0097211]; cellular response to lead ion [GO:0071284]; negative regulation of apoptotic process [GO:0043066]; negative regulation of blood coagulation [GO:0030195]; negative regulation of prolactin secretion [GO:1902721]; negative regulation of sequestering of calcium ion [GO:0051283]; platelet degranulation [GO:0002576]; positive regulation …	cytoplasm [GO:0005737]; cytosol [GO:0005829]; endothelial microparticle [GO:0072563]; external side of plasma membrane [GO:0009897]; extracellular exosome [GO:0070062]; extracellular region [GO:0005576]; focal adhesion [GO:0005925]; intracellular [GO:0005622]; membrane [GO:0016020];collagen-containing extracellular matrix [GO:0062023]	calcium ion binding [GO:0005509]; calcium transmembrane transporter activity, phosphorylative mechanism [GO:0005388]; heparin binding [GO:0008201]; peptide hormone binding [GO:0017046]; phospholipase inhibitor activity [GO:0004859]; phospholipid binding [GO:0005543]; receptor tyrosine kinase binding [GO:0030971];calcium-dependent phospholipid binding [GO:0005544]	Platelet degranulation
P08133;P08133-2	Annexin A6	ANXA6	NaN	NaN	NaN	NaN	NaN	NaN	3	3	3	5.6	5.6	5.6	75.872	0	6.8903	54718000	5	P08133;P08133-2	833	ANXA6_HUMAN	Annexin A6 (67 kDa calelectrin) (Annexin VI) (Annexin-6) (Calphobindin-II) (CPB-II) (Chromobindin-20) (Lipocortin VI) (Protein III) (p68) (p70)	ANXA6 ANX6	673		growth plate cartilage chondrocyte differentiation [GO:0003418]; ion transmembrane transport [GO:0034220]; mitochondrial calcium ion homeostasis [GO:0051560]; negative regulation of sequestering of calcium ion [GO:0051283]; plasma membrane repair [GO:0001778]; protein homooligomerization [GO:0051260]; regulation of muscle contraction [GO:0006937];apoptotic signaling pathway [GO:0097190]	extracellular exosome [GO:0070062]; focal adhesion [GO:0005925]; late endosome membrane [GO:0031902]; lysosomal membrane [GO:0005765]; melanosome [GO:0042470]; membrane [GO:0016020]; mitochondrion [GO:0005739]; perinuclear region of cytoplasm [GO:0048471];collagen-containing extracellular matrix [GO:0062023]	calcium channel activity [GO:0005262]; calcium ion binding [GO:0005509]; calcium-dependent phospholipid binding [GO:0005544]; calcium-dependent protein binding [GO:0048306]; cholesterol binding [GO:0015485]; chondroitin sulfate binding [GO:0035374]; GTP binding [GO:0005525]; ligand-gated ion channel activity [GO:0015276]; lipid binding [GO:0008289]; phosphatidylserine binding [GO:0001786]; protei…	Smooth Muscle Contraction
P20073;P20073-2	Annexin A7	ANXA7	NaN	NaN	NaN	NaN	NaN	NaN	3	3	3	11.9	11.9	11.9	52.739	0	6.0694	69368000	4	P20073;P20073-2	1042	ANXA7_HUMAN	Annexin A7 (Annexin VII) (Annexin-7) (Synexin)	ANXA7 ANX7 SNX OK/SW-cl.95	488		cell population proliferation [GO:0008283]; cellular calcium ion homeostasis [GO:0006874]; cellular water homeostasis [GO:0009992]; epithelial cell differentiation [GO:0030855]; hemostasis [GO:0007599]; membrane fusion [GO:0061025]; negative regulation of gene expression [GO:0010629]; regulation of cell shape [GO:0008360]; response to calcium ion [GO:0051592]; response to organic cyclic compound …	collagen-containing extracellular matrix [GO:0062023]; cytosol [GO:0005829]; endoplasmic reticulum membrane [GO:0005789]; extracellular exosome [GO:0070062]; membrane [GO:0016020]; nuclear envelope [GO:0005635]; nucleus [GO:0005634]; plasma membrane [GO:0005886];cell [GO:0005623]	calcium ion binding [GO:0005509]; calcium-dependent protein binding [GO:0048306]; identical protein binding [GO:0042802]; integrin binding [GO:0005178]; RNA binding [GO:0003723];calcium-dependent phospholipid binding [GO:0005544]
Q10567;Q10567-4;Q10567-3;Q10567-2	AP-1 complex subunit beta-1	AP1B1	NaN	21.4752	NaN	17.8962	19.4338	20.3693	9	3	3	11.1	3.4	3.4	104.64	0	5.8257	165790000	9	Q10567;Q10567-4;Q10567-3;Q10567-2	2033	AP1B1_HUMAN	AP-1 complex subunit beta-1 (Adaptor protein complex AP-1 subunit beta-1) (Adaptor-related protein complex 1 subunit beta-1) (Beta-1-adaptin) (Beta-adaptin 1) (Clathrin assembly protein complex 1 beta large chain) (Golgi adaptor HA1/AP1 adaptin beta subunit)	AP1B1 ADTB1 BAM22 CLAPB2	949		determination of left/right symmetry [GO:0007368]; heart development [GO:0007507]; intracellular protein transport [GO:0006886]; regulation of defense response to virus by virus [GO:0050690]; vesicle-mediated transport [GO:0016192];antigen processing and presentation of exogenous peptide antigen via MHC class II [GO:0019886]	clathrin-coated vesicle membrane [GO:0030665]; cytoplasmic vesicle membrane [GO:0030659]; cytosol [GO:0005829]; Golgi apparatus [GO:0005794]; Golgi membrane [GO:0000139]; intracellular membrane-bounded organelle [GO:0043231]; lysosomal membrane [GO:0005765]; trans-Golgi network membrane [GO:0032588];clathrin adaptor complex [GO:0030131]	protein kinase binding [GO:0019901];clathrin binding [GO:0030276]	Nef mediated downregulation of MHC class I complex cell surface expression
Q9BXS5;Q9BXS5-2	AP-1 complex subunit mu-1	AP1M1	23.2115	21.6606	23.9896	23.0463	23.8986	22.8915	23	23	23	48.2	48.2	48.2	48.586	0	120.6	4222800000	114	Q9BXS5;Q9BXS5-2;Q9Y6Q5;Q9Y6Q5-2	4189	AP1M1_HUMAN;AP1M2_HUMAN	AP-1 complex subunit mu-1 (AP-mu chain family member mu1A) (Adaptor protein complex AP-1 subunit mu-1) (Adaptor-related protein complex 1 subunit mu-1) (Clathrin assembly protein complex 1 mu-1 medium chain 1) (Clathrin coat assembly protein AP47) (Clathrin coat-associated protein AP47) (Golgi adaptor HA1/AP1 adaptin mu-1 subunit) (Mu-adaptin 1) (Mu1A-adaptin);AP-1 complex subunit mu-2 (AP-mu cha…	AP1M1 CLTNM;AP1M2	423		endosome to melanosome transport [GO:0035646]; intracellular protein transport [GO:0006886]; melanosome organization [GO:0032438]; neutrophil degranulation [GO:0043312]; protein targeting [GO:0006605]; regulation of defense response to virus by virus [GO:0050690]; vesicle targeting [GO:0006903];antigen processing and presentation of exogenous peptide antigen via MHC class II [GO:0019886]	clathrin adaptor complex [GO:0030131]; clathrin-coated vesicle membrane [GO:0030665]; cytoplasmic vesicle membrane [GO:0030659]; cytosol [GO:0005829]; extracellular exosome [GO:0070062]; Golgi membrane [GO:0000139]; intracellular membrane-bounded organelle [GO:0043231]; lysosomal membrane [GO:0005765]; membrane [GO:0016020]; plasma membrane [GO:0005886]; specific granule membrane [GO:0035579]; tr…		Nef mediated downregulation of MHC class I complex cell surface expression
P61966;P61966-2	AP-1 complex subunit sigma-1A	AP1S1	NaN	NaN	NaN	NaN	NaN	NaN	2	2	2	15.8	15.8	15.8	18.733	0	7.7213	30941000	6	P61966;P61966-2	1744	AP1S1_HUMAN	AP-1 complex subunit sigma-1A (Adaptor protein complex AP-1 subunit sigma-1A) (Adaptor-related protein complex 1 subunit sigma-1A) (Clathrin assembly protein complex 1 sigma-1A small chain) (Clathrin coat assembly protein AP19) (Golgi adaptor HA1/AP1 adaptin sigma-1A subunit) (HA1 19 kDa subunit) (Sigma 1a subunit of AP-1 clathrin) (Sigma-adaptin 1A) (Sigma1A-adaptin)	AP1S1 AP19 CLAPS1	158		intracellular protein transport [GO:0006886]; receptor-mediated endocytosis [GO:0006898]; regulation of defense response to virus by virus [GO:0050690]; response to virus [GO:0009615]; retrograde transport, endosome to Golgi [GO:0042147]; vesicle-mediated transport [GO:0016192];antigen processing and presentation of exogenous peptide antigen via MHC class II [GO:0019886]	clathrin-coated pit [GO:0005905]; cytoplasmic vesicle membrane [GO:0030659]; cytosol [GO:0005829]; Golgi apparatus [GO:0005794]; Golgi membrane [GO:0000139]; intracellular membrane-bounded organelle [GO:0043231]; lysosomal membrane [GO:0005765]; membrane [GO:0016020]; terminal bouton [GO:0043195]; trans-Golgi network membrane [GO:0032588];AP-1 adaptor complex [GO:0030121]		Nef mediated downregulation of MHC class I complex cell surface expression
P56377	AP-1 complex subunit sigma-2	AP1S2	NaN	20.1504	21.4328	20.452	21.5994	20.6532	4	4	4	27.4	27.4	27.4	18.615	0	48.186	272940000	24	P56377;P56377-2	1668	AP1S2_HUMAN	AP-1 complex subunit sigma-2 (Adaptor protein complex AP-1 subunit sigma-1B) (Adaptor-related protein complex 1 subunit sigma-1B) (Clathrin assembly protein complex 1 sigma-1B small chain) (Golgi adaptor HA1/AP1 adaptin sigma-1B subunit) (Sigma 1B subunit of AP-1 clathrin) (Sigma-adaptin 1B) (Sigma1B-adaptin)	AP1S2 DC22	157		intracellular protein transport [GO:0006886]; regulation of defense response to virus by virus [GO:0050690]; vesicle-mediated transport [GO:0016192];antigen processing and presentation of exogenous peptide antigen via MHC class II [GO:0019886]	clathrin-coated pit [GO:0005905]; cytoplasmic vesicle membrane [GO:0030659]; cytosol [GO:0005829]; Golgi apparatus [GO:0005794]; Golgi membrane [GO:0000139]; intracellular membrane-bounded organelle [GO:0043231]; lysosomal membrane [GO:0005765]; trans-Golgi network membrane [GO:0032588];AP-type membrane coat adaptor complex [GO:0030119]		Nef mediated downregulation of MHC class I complex cell surface expression
O95782;O95782-2	AP-2 complex subunit alpha-1	AP2A1	NaN	19.5006	NaN	19.7153	NaN	20.9404	11	11	8	17.9	17.9	14.2	107.54	0	19.897	421180000	34	O95782;O95782-2	706	AP2A1_HUMAN	AP-2 complex subunit alpha-1 (100 kDa coated vesicle protein A) (Adaptor protein complex AP-2 subunit alpha-1) (Adaptor-related protein complex 2 subunit alpha-1) (Alpha-adaptin A) (Alpha1-adaptin) (Clathrin assembly protein complex 2 alpha-A large chain) (Plasma membrane adaptor HA2/AP2 adaptin alpha A subunit)	AP2A1 ADTAA CLAPA1	977		clathrin-dependent endocytosis [GO:0072583]; endocytosis [GO:0006897]; ephrin receptor signaling pathway [GO:0048013]; Golgi to endosome transport [GO:0006895]; intracellular protein transport [GO:0006886]; low-density lipoprotein particle clearance [GO:0034383]; low-density lipoprotein particle receptor catabolic process [GO:0032802]; membrane organization [GO:0061024]; negative regulation of hy…	apical plasma membrane [GO:0016324]; basolateral plasma membrane [GO:0016323]; clathrin coat of trans-Golgi network vesicle [GO:0030130]; clathrin-coated endocytic vesicle [GO:0045334]; clathrin-coated endocytic vesicle membrane [GO:0030669]; cytosol [GO:0005829]; endocytic vesicle membrane [GO:0030666]; endolysosome membrane [GO:0036020]; filopodium tip [GO:0032433]; membrane [GO:0016020]; plasm…	low-density lipoprotein particle receptor binding [GO:0050750]; protein C-terminus binding [GO:0008022]; protein kinase binding [GO:0019901]; protein-containing complex binding [GO:0044877];clathrin adaptor activity [GO:0035615]	Nef Mediated CD4 Down-regulation
O94973;O94973-3;O94973-2	AP-2 complex subunit alpha-2	AP2A2	NaN	NaN	NaN	NaN	NaN	NaN	6	3	3	12.1	8.3	8.3	103.96	0	8.225	67499000	7	O94973;O94973-3;O94973-2	616	AP2A2_HUMAN	AP-2 complex subunit alpha-2 (100 kDa coated vesicle protein C) (Adaptor protein complex AP-2 subunit alpha-2) (Adaptor-related protein complex 2 subunit alpha-2) (Alpha-adaptin C) (Alpha2-adaptin) (Clathrin assembly protein complex 2 alpha-C large chain) (Huntingtin yeast partner J) (Huntingtin-interacting protein 9) (HIP-9) (Huntingtin-interacting protein J) (Plasma membrane adaptor HA2/AP2 ada…	AP2A2 ADTAB CLAPA2 HIP9 HYPJ KIAA0899	939		clathrin-dependent endocytosis [GO:0072583]; ephrin receptor signaling pathway [GO:0048013]; intracellular protein transport [GO:0006886]; low-density lipoprotein particle clearance [GO:0034383]; low-density lipoprotein particle receptor catabolic process [GO:0032802]; membrane organization [GO:0061024]; neutrophil degranulation [GO:0043312]; regulation of defense response to virus by virus [GO:0…	clathrin-coated endocytic vesicle [GO:0045334]; clathrin-coated endocytic vesicle membrane [GO:0030669]; cytoplasmic vesicle [GO:0031410]; cytosol [GO:0005829]; endocytic vesicle membrane [GO:0030666]; endolysosome membrane [GO:0036020]; ficolin-1-rich granule membrane [GO:0101003]; plasma membrane [GO:0005886]; secretory granule membrane [GO:0030667];AP-2 adaptor complex [GO:0030122]	disordered domain specific binding [GO:0097718]; lipid binding [GO:0008289]; protein kinase binding [GO:0019901];clathrin adaptor activity [GO:0035615]	Nef Mediated CD4 Down-regulation;Trafficking of GluR2-containing AMPA receptors
P63010;P63010-2;P63010-3	AP-2 complex subunit beta	AP2B1	NaN	20.6445	NaN	19.6184	NaN	20.4115	13	13	7	20.2	20.2	12.4	104.55	0	39.399	352190000	26	P63010;P63010-2;P63010-3	1812	AP2B1_HUMAN	AP-2 complex subunit beta (AP105B) (Adaptor protein complex AP-2 subunit beta) (Adaptor-related protein complex 2 subunit beta) (Beta-2-adaptin) (Beta-adaptin) (Clathrin assembly protein complex 2 beta large chain) (Plasma membrane adaptor HA2/AP2 adaptin beta subunit)	AP2B1 ADTB2 CLAPB1	937		aorta development [GO:0035904]; clathrin coat assembly [GO:0048268]; clathrin-dependent endocytosis [GO:0072583]; coronary vasculature development [GO:0060976]; ephrin receptor signaling pathway [GO:0048013]; intracellular protein transport [GO:0006886]; low-density lipoprotein particle clearance [GO:0034383]; low-density lipoprotein particle receptor catabolic process [GO:0032802]; membrane orga…	clathrin-coated endocytic vesicle [GO:0045334]; clathrin-coated endocytic vesicle membrane [GO:0030669]; cytosol [GO:0005829]; endocytic vesicle membrane [GO:0030666]; endolysosome membrane [GO:0036020]; glutamatergic synapse [GO:0098978]; membrane [GO:0016020]; plasma membrane [GO:0005886]; postsynapse [GO:0098794]; presynapse [GO:0098793];AP-2 adaptor complex [GO:0030122]	protein-containing complex binding [GO:0044877]; signal sequence binding [GO:0005048];clathrin binding [GO:0030276]	Nef Mediated CD4 Down-regulation
Q96CW1	AP-2 complex subunit mu	AP2M1	23.0067	22.9116	23.6742	22.9538	23.6353	23.1872	32	32	1	66.9	66.9	5.5	49.654	0	170.87	6075000000	168	Q96CW1	3707	AP2M1_HUMAN	AP-2 complex subunit mu (AP-2 mu chain) (Adaptin-mu2) (Adaptor protein complex AP-2 subunit mu) (Adaptor-related protein complex 2 subunit mu) (Clathrin assembly protein complex 2 mu medium chain) (Clathrin coat assembly protein AP50) (Clathrin coat-associated protein AP50) (HA2 50 kDa subunit) (Plasma membrane adaptor AP-2 50 kDa protein)	AP2M1 CLAPM1 KIAA0109	435		cellular protein-containing complex assembly [GO:0034622]; clathrin-dependent endocytosis [GO:0072583]; ephrin receptor signaling pathway [GO:0048013]; intracellular protein transport [GO:0006886]; low-density lipoprotein particle clearance [GO:0034383]; low-density lipoprotein particle receptor catabolic process [GO:0032802]; membrane organization [GO:0061024]; negative regulation of protein loc…	clathrin-coated endocytic vesicle [GO:0045334]; clathrin-coated endocytic vesicle membrane [GO:0030669]; cytosol [GO:0005829]; endocytic vesicle membrane [GO:0030666]; endolysosome membrane [GO:0036020]; extracellular exosome [GO:0070062]; lysosomal membrane [GO:0005765]; plasma membrane [GO:0005886];AP-2 adaptor complex [GO:0030122]	lipid binding [GO:0008289]; low-density lipoprotein particle receptor binding [GO:0050750]; signal sequence binding [GO:0005048];ion channel binding [GO:0044325]	Nef mediated downregulation of CD28 cell surface expression
P53680;P53680-2	AP-2 complex subunit sigma	AP2S1	NaN	NaN	NaN	20.6532	NaN	20.8046	4	4	4	19	19	19	17.018	0	5.4136	227470000	14	P53680;P53680-2	1609	AP2S1_HUMAN	AP-2 complex subunit sigma (Adaptor protein complex AP-2 subunit sigma) (Adaptor-related protein complex 2 subunit sigma) (Clathrin assembly protein 2 sigma small chain) (Clathrin coat assembly protein AP17) (Clathrin coat-associated protein AP17) (HA2 17 kDa subunit) (Plasma membrane adaptor AP-2 17 kDa protein) (Sigma2-adaptin)	AP2S1 AP17 CLAPS2	142		clathrin coat assembly [GO:0048268]; clathrin-dependent endocytosis [GO:0072583]; ephrin receptor signaling pathway [GO:0048013]; intracellular protein transport [GO:0006886]; low-density lipoprotein particle clearance [GO:0034383]; low-density lipoprotein particle receptor catabolic process [GO:0032802]; membrane organization [GO:0061024]; regulation of defense response to virus by virus [GO:005…	clathrin-coated endocytic vesicle [GO:0045334]; clathrin-coated endocytic vesicle membrane [GO:0030669]; cytosol [GO:0005829]; endocytic vesicle membrane [GO:0030666]; endolysosome membrane [GO:0036020]; intracellular membrane-bounded organelle [GO:0043231]; plasma membrane [GO:0005886];AP-2 adaptor complex [GO:0030122]	clathrin adaptor activity [GO:0035615]	Nef Mediated CD4 Down-regulation
O00203;O00203-3	AP-3 complex subunit beta-1	AP3B1	NaN	21.5661	20.392	19.9676	20.4199	20.8095	12	12	12	12.9	12.9	12.9	121.32	0	38.126	490670000	30	O00203;O00203-3	112	AP3B1_HUMAN	AP-3 complex subunit beta-1 (Adaptor protein complex AP-3 subunit beta-1) (Adaptor-related protein complex 3 subunit beta-1) (Beta-3A-adaptin) (Clathrin assembly protein complex 3 beta-1 large chain)	AP3B1 ADTB3A	1094		anterograde synaptic vesicle transport [GO:0048490]; antigen processing and presentation, exogenous lipid antigen via MHC class Ib [GO:0048007]; blood coagulation [GO:0007596]; intracellular protein transport [GO:0006886]; melanosome organization [GO:0032438]; positive regulation of NK T cell differentiation [GO:0051138]; protein targeting to lysosome [GO:0006622]; synaptic vesicle budding from e…	axon cytoplasm [GO:1904115]; cell [GO:0005623]; clathrin adaptor complex [GO:0030131]; clathrin-coated vesicle membrane [GO:0030665]; Golgi apparatus [GO:0005794]; lysosomal membrane [GO:0005765]; membrane [GO:0016020]; synapse [GO:0045202];AP-3 adaptor complex [GO:0030123]	protein phosphatase binding [GO:0019903];GTP-dependent protein binding [GO:0030742]	Golgi Associated Vesicle Biogenesis
O14617;O14617-5;O14617-4;O14617-2;O14617-3	AP-3 complex subunit delta-1	AP3D1	NaN	21.5787	21.8253	22.3231	21.0184	21.667	20	20	20	23.9	23.9	23.9	130.16	0	90.409	1917500000	100	O14617;O14617-5;O14617-4;O14617-2;O14617-3	172	AP3D1_HUMAN	AP-3 complex subunit delta-1 (AP-3 complex subunit delta) (Adaptor-related protein complex 3 subunit delta-1) (Delta-adaptin)	AP3D1 PRO0039	1153		anterograde synaptic vesicle transport [GO:0048490]; antigen processing and presentation, exogenous lipid antigen via MHC class Ib [GO:0048007]; endosome to melanosome transport [GO:0035646]; Golgi to vacuole transport [GO:0006896]; intracellular protein transport [GO:0006886]; melanosome organization [GO:0032438]; neurotransmitter receptor transport, postsynaptic endosome to lysosome [GO:0098943…	axon cytoplasm [GO:1904115]; cell [GO:0005623]; endosome membrane [GO:0010008]; glutamatergic synapse [GO:0098978]; Golgi apparatus [GO:0005794]; Golgi membrane [GO:0000139]; lysosomal membrane [GO:0005765]; membrane [GO:0016020]; postsynapse [GO:0098794]; presynaptic endosome [GO:0098830]; terminal bouton [GO:0043195];AP-3 adaptor complex [GO:0030123]
Q9Y2T2	AP-3 complex subunit mu-1	AP3M1	19.8032	NaN	22.087	NaN	22.2309	20.8516	12	12	11	48.8	48.8	46.4	46.939	0	69.305	835790000	53	Q9Y2T2	5150	AP3M1_HUMAN	AP-3 complex subunit mu-1 (AP-3 adaptor complex mu3A subunit) (Adaptor-related protein complex 3 subunit mu-1) (Mu-adaptin 3A) (Mu3A-adaptin)	AP3M1	418		anterograde synaptic vesicle transport [GO:0048490]; protein targeting to lysosome [GO:0006622]; vesicle-mediated transport [GO:0016192]; viral process [GO:0016032];anterograde axonal transport [GO:0008089]	clathrin adaptor complex [GO:0030131]; cytoplasmic vesicle membrane [GO:0030659]; Golgi apparatus [GO:0005794]; lysosomal membrane [GO:0005765]; lysosome [GO:0005764];axon cytoplasm [GO:1904115]	Rab GTPase binding [GO:0017137]	Association of TriC/CCT with target proteins during biosynthesis
P53677;P53677-2	AP-3 complex subunit mu-2	AP3M2	NaN	NaN	NaN	NaN	NaN	NaN	4	3	3	17.2	14.8	14.8	46.977	0	6.2256	110710000	6	P53677;P53677-2	1608	AP3M2_HUMAN	AP-3 complex subunit mu-2 (Adaptor-related protein complex 3 subunit mu-2) (Clathrin assembly protein assembly protein complex 3 mu-2 medium chain) (Clathrin coat assembly protein AP47 homolog 2) (Clathrin coat-associated protein AP47 homolog 2) (Golgi adaptor AP-1 47 kDa protein homolog 2) (HA1 47 kDa subunit homolog 2) (Mu3B-adaptin) (P47B)	AP3M2	418		anterograde synaptic vesicle transport [GO:0048490]; intracellular protein transport [GO:0006886]; vesicle-mediated transport [GO:0016192];anterograde axonal transport [GO:0008089]	axon cytoplasm [GO:1904115]; clathrin adaptor complex [GO:0030131]; cytoplasmic vesicle membrane [GO:0030659]; Golgi apparatus [GO:0005794];AP-type membrane coat adaptor complex [GO:0030119]
Q92572	AP-3 complex subunit sigma-1	AP3S1	23.2458	22.2586	23.0747	22.5431	22.9841	22.9582	8	8	8	39.9	39.9	39.9	21.732	0	38.724	1833100000	45	Q92572	3537	AP3S1_HUMAN	AP-3 complex subunit sigma-1 (AP-3 complex subunit sigma-3A) (Adaptor-related protein complex 3 subunit sigma-1) (Clathrin-associated/assembly/adaptor protein, small 3) (Sigma-3A-adaptin) (Sigma3A-adaptin) (Sigma-adaptin 3a)	AP3S1 CLAPS3	193		anterograde synaptic vesicle transport [GO:0048490]; insulin receptor signaling pathway [GO:0008286]; intracellular protein transport [GO:0006886]; vesicle-mediated transport [GO:0016192];anterograde axonal transport [GO:0008089]	AP-type membrane coat adaptor complex [GO:0030119]; axon cytoplasm [GO:1904115]; cytoplasmic vesicle membrane [GO:0030659]; Golgi apparatus [GO:0005794]; intracellular membrane-bounded organelle [GO:0043231]; transport vesicle [GO:0030133];AP-3 adaptor complex [GO:0030123]		Golgi Associated Vesicle Biogenesis
P59780	AP-3 complex subunit sigma-2	AP3S2	NaN	NaN	NaN	NaN	NaN	NaN	3	1	1	21.8	7.8	7.8	22.017	0.0075699	1.6365	15909000	2	P59780;P59780-2	1688	AP3S2_HUMAN	AP-3 complex subunit sigma-2 (AP-3 complex subunit sigma-3B) (Adaptor-related protein complex 3 subunit sigma-2) (Sigma-3B-adaptin) (Sigma3B-adaptin) (Sigma-adaptin 3b)	AP3S2	193		anterograde synaptic vesicle transport [GO:0048490]; intracellular protein transport [GO:0006886]; vesicle-mediated transport [GO:0016192];anterograde axonal transport [GO:0008089]	axon cytoplasm [GO:1904115]; cytoplasmic vesicle membrane [GO:0030659]; Golgi apparatus [GO:0005794]; intracellular membrane-bounded organelle [GO:0043231];AP-3 adaptor complex [GO:0030123]
Q9UPM8;Q9UPM8-2	AP-4 complex subunit epsilon-1	AP4E1	NaN	NaN	NaN	NaN	NaN	NaN	3	3	3	5.5	5.5	5.5	127.29	0	14.333	37005000	4	Q9UPM8;Q9UPM8-2	5062	AP4E1_HUMAN	AP-4 complex subunit epsilon-1 (AP-4 adaptor complex subunit epsilon) (Adaptor-related protein complex 4 subunit epsilon-1) (Epsilon subunit of AP-4) (Epsilon-adaptin)	AP4E1	1137		protein targeting [GO:0006605]; vesicle-mediated transport [GO:0016192];protein localization [GO:0008104]	endosome lumen [GO:0031904]; trans-Golgi network membrane [GO:0032588];AP-4 adaptor complex [GO:0030124]		Lysosome Vesicle Biogenesis
O00189	AP-4 complex subunit mu-1	AP4M1	NaN	NaN	NaN	NaN	NaN	NaN	1	1	1	3.3	3.3	3.3	49.976	0.0077175	1.5949	40040000	2	O00189	110	AP4M1_HUMAN	AP-4 complex subunit mu-1 (AP-4 adaptor complex mu subunit) (Adaptor-related protein complex 4 subunit mu-1) (Mu subunit of AP-4) (Mu-adaptin-related protein 2) (mu-ARP2) (Mu4-adaptin) (mu4)	AP4M1 MUARP2	453		Golgi to lysosome transport [GO:0090160]; intracellular protein transport [GO:0006886]; protein localization [GO:0008104]; protein localization to basolateral plasma membrane [GO:1903361]; protein targeting [GO:0006605]; protein targeting to lysosome [GO:0006622];Golgi to endosome transport [GO:0006895]	clathrin adaptor complex [GO:0030131]; cytosol [GO:0005829]; early endosome [GO:0005769]; endosome lumen [GO:0031904]; extracellular exosome [GO:0070062]; trans-Golgi network [GO:0005802]; trans-Golgi network membrane [GO:0032588];AP-4 adaptor complex [GO:0030124]	protein domain specific binding [GO:0019904]	Lysosome Vesicle Biogenesis
Q9Y587	AP-4 complex subunit sigma-1	AP4S1	NaN	NaN	NaN	NaN	NaN	NaN	1	1	1	9.7	9.7	9.7	17.005	0.0053139	1.7946	41150000	5	Q9Y587	5262	AP4S1_HUMAN	AP-4 complex subunit sigma-1 (AP-4 adaptor complex subunit sigma-1) (Adaptor-related protein complex 4 subunit sigma-1) (Sigma-1 subunit of AP-4) (Sigma-4-adaptin) (Sigma4-adaptin)	AP4S1	144		protein targeting [GO:0006605]; vesicle-mediated transport [GO:0016192];protein localization [GO:0008104]	endosome lumen [GO:0031904]; intracellular membrane-bounded organelle [GO:0043231]; trans-Golgi network membrane [GO:0032588];AP-4 adaptor complex [GO:0030124]		Lysosome Vesicle Biogenesis
O14727;O14727-4;O14727-5;O14727-3;O14727-2	Apoptotic protease-activating factor 1	APAF1	NaN	NaN	NaN	NaN	NaN	NaN	4	4	4	3.8	3.8	3.8	141.84	0.006082	1.7553	50553000	3	O14727;O14727-4;O14727-5;O14727-3;O14727-2;O14727-6	184	APAF_HUMAN	Apoptotic protease-activating factor 1 (APAF-1)	APAF1 KIAA0413	1248		activation of cysteine-type endopeptidase activity involved in apoptotic process by cytochrome c [GO:0008635]; aging [GO:0007568]; apoptotic process [GO:0006915]; cardiac muscle cell apoptotic process [GO:0010659]; cell differentiation [GO:0030154]; cellular response to transforming growth factor beta stimulus [GO:0071560]; forebrain development [GO:0030900]; intrinsic apoptotic signaling pathway…	cytosol [GO:0005829]; extracellular exosome [GO:0070062]; extracellular region [GO:0005576]; ficolin-1-rich granule lumen [GO:1904813]; nucleus [GO:0005634]; protein-containing complex [GO:0032991]; secretory granule lumen [GO:0034774];apoptosome [GO:0043293]	ATP binding [GO:0005524]; cysteine-type endopeptidase activator activity involved in apoptotic process [GO:0008656]; heat shock protein binding [GO:0031072]; identical protein binding [GO:0042802]; nucleotide binding [GO:0000166];ADP binding [GO:0043531]	Formation of apoptosome
O00213;O00213-2;O00213-4;O00213-6;O00213-3;O00213-5	Amyloid beta A4 precursor protein-binding family B member 1	APBB1	NaN	NaN	NaN	NaN	NaN	NaN	4	4	4	10.3	10.3	10.3	77.243	0.00087566	3.3675	17355000	5	O00213;O00213-2;O00213-4;O00213-6;O00213-3;O00213-5	113	APBB1_HUMAN	Amyloid-beta A4 precursor protein-binding family B member 1 (Protein Fe65)	APBB1 FE65 RIR	710		axonogenesis [GO:0007409]; cell cycle arrest [GO:0007050]; cellular response to DNA damage stimulus [GO:0006974]; double-strand break repair [GO:0006302]; histone H4 acetylation [GO:0043967]; negative regulation of cell growth [GO:0030308]; negative regulation of thymidylate synthase biosynthetic process [GO:0050760]; negative regulation of transcription by RNA polymerase II [GO:0000122]; positiv…	dendritic spine [GO:0043197]; endoplasmic reticulum [GO:0005783]; growth cone [GO:0030426]; growth cone filopodium [GO:1990812]; growth cone lamellipodium [GO:1990761]; lamellipodium [GO:0030027]; main axon [GO:0044304]; neuronal cell body [GO:0043025]; nuclear speck [GO:0016607]; nucleoplasm [GO:0005654]; nucleus [GO:0005634]; perinuclear region of cytoplasm [GO:0048471]; plasma membrane [GO:000…	chromatin binding [GO:0003682]; histone binding [GO:0042393]; proline-rich region binding [GO:0070064]; protein-containing complex binding [GO:0044877]; tau protein binding [GO:0048156]; transcription factor binding [GO:0008134]; ubiquitin protein ligase binding [GO:0031625];amyloid-beta binding [GO:0001540]	Recruitment and ATM-mediated phosphorylation of repair and signaling proteins at DNA double strand breaks
P25054;P25054-2;P25054-3	Adenomatous polyposis coli protein	APC	NaN	NaN	NaN	NaN	NaN	NaN	6	6	6	3.1	3.1	3.1	311.64	0	8.3388	70752000	4	P25054;P25054-2;P25054-3	1115	APC_HUMAN	Adenomatous polyposis coli protein (Protein APC) (Deleted in polyposis 2.5)	APC DP2.5	2843		beta-catenin destruction complex disassembly [GO:1904886]; bicellular tight junction assembly [GO:0070830]; cell adhesion [GO:0007155]; cell cycle arrest [GO:0007050]; cell fate specification [GO:0001708]; cell migration [GO:0016477]; cellular response to DNA damage stimulus [GO:0006974]; insulin receptor signaling pathway [GO:0008286]; mitotic cytokinesis [GO:0000281]; mitotic spindle assembly c…	beta-catenin destruction complex [GO:0030877]; bicellular tight junction [GO:0005923]; catenin complex [GO:0016342]; centrosome [GO:0005813]; cytoplasm [GO:0005737]; cytosol [GO:0005829]; kinetochore [GO:0000776]; lamellipodium [GO:0030027]; lateral plasma membrane [GO:0016328]; microtubule [GO:0005874]; nucleoplasm [GO:0005654]; nucleus [GO:0005634]; perinuclear region of cytoplasm [GO:0048471];…	dynein complex binding [GO:0070840]; gamma-catenin binding [GO:0045295]; identical protein binding [GO:0042802]; microtubule binding [GO:0008017]; microtubule plus-end binding [GO:0051010]; protein kinase binding [GO:0019901]; protein kinase regulator activity [GO:0019887]; ubiquitin protein ligase binding [GO:0031625];beta-catenin binding [GO:0008013]	Apoptotic cleavage of cellular proteins
O95996;O95996-3;O95996-2	Adenomatous polyposis coli protein 2	APC2	NaN	NaN	NaN	NaN	NaN	NaN	3	3	3	2.5	2.5	2.5	243.95	0.0016635	2.5401	748040000	18	O95996;O95996-3;O95996-2	726	APCL_HUMAN	Adenomatous polyposis coli protein 2 (Adenomatous polyposis coli protein-like) (APC-like)	APC2 APCL	2303		cell fate specification [GO:0001708]; cell migration [GO:0016477]; microtubule cytoskeleton organization [GO:0000226]; negative regulation of canonical Wnt signaling pathway [GO:0090090]; negative regulation of microtubule depolymerization [GO:0007026]; pattern specification process [GO:0007389]; positive regulation of protein catabolic process [GO:0045732]; regulation of cell differentiation [GO…	beta-catenin destruction complex [GO:0030877]; catenin complex [GO:0016342]; cytoplasm [GO:0005737]; cytosol [GO:0005829]; Golgi apparatus [GO:0005794]; intercellular bridge [GO:0045171]; lamellipodium membrane [GO:0031258]; microtubule [GO:0005874]; microtubule cytoskeleton [GO:0015630]; midbody [GO:0030496]; perinuclear region of cytoplasm [GO:0048471]; postsynapse [GO:0098794];actin filament […	gamma-catenin binding [GO:0045295]; microtubule binding [GO:0008017];beta-catenin binding [GO:0008013]
P13798	Acylamino-acid-releasing enzyme	APEH	NaN	NaN	NaN	NaN	NaN	NaN	4	4	4	8.5	8.5	8.5	81.224	0	11.255	182500000	11	P13798	947	ACPH_HUMAN	Acylamino-acid-releasing enzyme (AARE) (EC 3.4.19.1) (Acyl-peptide hydrolase) (APH) (Acylaminoacyl-peptidase) (Oxidized protein hydrolase) (OPH)	APEH D3F15S2 D3S48E DNF15S2	732		neutrophil degranulation [GO:0043312]; proteolysis [GO:0006508]; translational termination [GO:0006415];amyloid-beta metabolic process [GO:0050435]	extracellular exosome [GO:0070062]; extracellular region [GO:0005576]; ficolin-1-rich granule lumen [GO:1904813]; nuclear membrane [GO:0031965];cytosol [GO:0005829]	omega peptidase activity [GO:0008242]; RNA binding [GO:0003723]; serine-type endopeptidase activity [GO:0004252];identical protein binding [GO:0042802]	Neutrophil degranulation
P27695	DNA-(apurinic or apyrimidinic site) lyase;DNA-(apurinic or apyrimidinic site) lyase, mitochondrial	APEX1	NaN	20.105	NaN	21.1044	NaN	21.7681	10	10	10	52.8	52.8	52.8	35.554	0	62.27	467320000	27	P27695	1151	APEX1_HUMAN	DNA-(apurinic or apyrimidinic site) lyase (EC 3.1.-.-) (EC 4.2.99.18) (APEX nuclease) (APEN) (Apurinic-apyrimidinic endonuclease 1) (AP endonuclease 1) (APE-1) (REF-1) (Redox factor-1) [Cleaved into: DNA-(apurinic or apyrimidinic site) lyase, mitochondrial]	APEX1 APE APE1 APEX APX HAP1 REF1	318		base-excision repair [GO:0006284]; base-excision repair, base-free sugar-phosphate removal [GO:0006286]; cell redox homeostasis [GO:0045454]; cellular response to cAMP [GO:0071320]; cellular response to hydrogen peroxide [GO:0070301]; cellular response to peptide hormone stimulus [GO:0071375]; DNA demethylation [GO:0080111]; DNA recombination [GO:0006310]; DNA repair [GO:0006281]; negative regula…	centrosome [GO:0005813]; cytoplasm [GO:0005737]; endoplasmic reticulum [GO:0005783]; mitochondrion [GO:0005739]; nuclear chromosome, telomeric region [GO:0000784]; nuclear speck [GO:0016607]; nucleolus [GO:0005730]; nucleoplasm [GO:0005654]; nucleus [GO:0005634]; perinuclear region of cytoplasm [GO:0048471]; ribosome [GO:0005840]; transcription factor complex [GO:0005667];cell [GO:0005623]	chromatin DNA binding [GO:0031490]; class I DNA-(apurinic or apyrimidinic site) endonuclease activity [GO:0140078]; damaged DNA binding [GO:0003684]; DNA binding [GO:0003677]; DNA-(apurinic or apyrimidinic site) endonuclease activity [GO:0003906]; double-stranded DNA 3'-5' exodeoxyribonuclease activity [GO:0008311]; double-stranded DNA exodeoxyribonuclease activity [GO:0008309]; double-stranded t…	Displacement of DNA glycosylase by APEX1
Q9UBZ4	DNA-(apurinic or apyrimidinic site) lyase 2	APEX2	NaN	NaN	NaN	NaN	NaN	NaN	1	1	1	4.4	4.4	4.4	57.4	0	5.2376	54142000	1	Q9UBZ4	4878	APEX2_HUMAN	DNA-(apurinic or apyrimidinic site) lyase 2 (EC 3.1.-.-) (EC 4.2.99.18) (AP endonuclease XTH2) (APEX nuclease 2) (APEX nuclease-like 2) (Apurinic-apyrimidinic endonuclease 2) (AP endonuclease 2)	APEX2 APE2 APEXL2 XTH2	518		cell cycle [GO:0007049]; DNA recombination [GO:0006310];base-excision repair [GO:0006284]	intracellular membrane-bounded organelle [GO:0043231]; mitochondrion [GO:0005739]; nucleoplasm [GO:0005654]; nucleus [GO:0005634];fibrillar center [GO:0001650]	DNA binding [GO:0003677]; DNA-(apurinic or apyrimidinic site) endonuclease activity [GO:0003906]; double-stranded DNA 3'-5' exodeoxyribonuclease activity [GO:0008311]; endonuclease activity [GO:0004519]; phosphodiesterase I activity [GO:0004528]; zinc ion binding [GO:0008270];class I DNA-(apurinic or apyrimidinic site) endonuclease activity [GO:0140078]
Q9BZZ5-2;Q9BZZ5;Q9BZZ5-3;Q9BZZ5-5;Q9BZZ5-1;Q9BZZ5-6	Apoptosis inhibitor 5	API5	NaN	21.6534	NaN	21.0683	NaN	20.5938	7	7	7	23.2	23.2	23.2	56.769	0	27.548	355590000	12	Q9BZZ5-2;Q9BZZ5;Q9BZZ5-3;Q9BZZ5-5;Q9BZZ5-1;Q9BZZ5-6	4234	API5_HUMAN	Apoptosis inhibitor 5 (API-5) (Antiapoptosis clone 11 protein) (AAC-11) (Cell migration-inducing gene 8 protein) (Fibroblast growth factor 2-interacting factor) (FIF) (Protein XAGL)	API5 MIG8	524		negative regulation of apoptotic process [GO:0043066]; negative regulation of fibroblast apoptotic process [GO:2000270];apoptotic process [GO:0006915]	membrane [GO:0016020]; nuclear speck [GO:0016607]; nucleus [GO:0005634]; spliceosomal complex [GO:0005681];cytoplasm [GO:0005737]	RNA binding [GO:0003723];fibroblast growth factor binding [GO:0017134]
Q9NRW3	DNA dC->dU-editing enzyme APOBEC-3C	APOBEC3C	NaN	20.6523	20.5922	19.8151	21.0418	20.0417	4	4	3	25.3	25.3	18.9	22.826	0	16.196	304720000	37	Q9NRW3;Q8IUX4	4604	ABC3C_HUMAN;ABC3F_HUMAN	DNA dC->dU-editing enzyme APOBEC-3C (A3C) (EC 3.5.4.38) (APOBEC1-like) (Phorbolin I);DNA dC->dU-editing enzyme APOBEC-3F (EC 3.5.4.38) (Apolipoprotein B mRNA-editing enzyme catalytic polypeptide-like 3F) (A3F)	APOBEC3C APOBEC1L PBI;APOBEC3F	190;373		cytidine to uridine editing [GO:0016554]; defense response to virus [GO:0051607]; DNA cytosine deamination [GO:0070383]; DNA demethylation [GO:0080111]; innate immune response [GO:0045087]; negative regulation of single stranded viral RNA replication via double stranded DNA intermediate [GO:0045869]; negative regulation of transposition [GO:0010529]; negative regulation of viral genome replicatio…	cytoplasm [GO:0005737]; nucleus [GO:0005634]; P-body [GO:0000932]; ribonucleoprotein complex [GO:1990904];apolipoprotein B mRNA editing enzyme complex [GO:0030895];cytoplasm [GO:0005737]	deoxycytidine deaminase activity [GO:0047844]; identical protein binding [GO:0042802]; RNA binding [GO:0003723]; zinc ion binding [GO:0008270];cytidine deaminase activity [GO:0004126]	mRNA Editing: C to U Conversion
Q9UKG1	DCC-interacting protein 13-alpha	APPL1	NaN	21.7211	22.2386	22.078	22.0556	21.3935	16	16	16	34.1	34.1	34.1	79.663	0	124.68	1235500000	51	Q9UKG1	4983	DP13A_HUMAN	DCC-interacting protein 13-alpha (Dip13-alpha) (Adapter protein containing PH domain, PTB domain and leucine zipper motif 1)	APPL1 APPL DIP13A KIAA1428	709		cell cycle [GO:0007049]; cell population proliferation [GO:0008283]; cellular response to hepatocyte growth factor stimulus [GO:0035729]; extrinsic apoptotic signaling pathway in absence of ligand [GO:0097192]; insulin receptor signaling pathway [GO:0008286]; negative regulation of Fc-gamma receptor signaling pathway involved in phagocytosis [GO:1905450]; positive regulation of cytokine productio…	cytoplasmic vesicle [GO:0031410]; cytosol [GO:0005829]; early endosome [GO:0005769]; early endosome membrane [GO:0031901]; early phagosome [GO:0032009]; endosome [GO:0005768]; endosome membrane [GO:0010008]; extracellular exosome [GO:0070062]; intracellular vesicle [GO:0097708]; macropinosome [GO:0044354]; membrane [GO:0016020]; nucleus [GO:0005634]; plasma membrane [GO:0005886]; ruffle [GO:00017…	identical protein binding [GO:0042802]; phosphatidylinositol binding [GO:0035091]; phosphatidylserine binding [GO:0001786]; protein homodimerization activity [GO:0042803]; protein kinase B binding [GO:0043422]; protein-containing complex binding [GO:0044877];beta-tubulin binding [GO:0048487]	Caspase activation via Dependence Receptors in the absence of ligand
P07741;P07741-2	Adenine phosphoribosyltransferase	APRT	NaN	24.3031	21.4222	24.0452	22.5091	23.1453	17	17	17	88.9	88.9	88.9	19.608	0	202.99	2701500000	105	P07741;P07741-2	822	APT_HUMAN	Adenine phosphoribosyltransferase (APRT) (EC 2.4.2.7)	APRT	180	AMP biosynthesis via salvage pathway; AMP from adenine: step 1/1.;PATHWAY: Purine metabolism	AMP salvage [GO:0044209]; cellular response to insulin stimulus [GO:0032869]; grooming behavior [GO:0007625]; lactation [GO:0007595]; neutrophil degranulation [GO:0043312]; purine ribonucleoside salvage [GO:0006166]; purine-containing compound salvage [GO:0043101];adenine salvage [GO:0006168]	cytosol [GO:0005829]; extracellular exosome [GO:0070062]; extracellular region [GO:0005576]; nucleoplasm [GO:0005654]; secretory granule lumen [GO:0034774];cytoplasm [GO:0005737]	adenine phosphoribosyltransferase activity [GO:0003999]; AMP binding [GO:0016208];adenine binding [GO:0002055]	Neutrophil degranulation
Q7Z2E3;Q7Z2E3-8;Q7Z2E3-7;Q7Z2E3-5;Q7Z2E3-10;Q7Z2E3-13;Q7Z2E3-4;Q7Z2E3-3;Q7Z2E3-9;Q7Z2E3-11	Aprataxin	APTX	NaN	NaN	23.3878	NaN	23.1923	NaN	5	5	5	28.9	28.9	28.9	40.74	0	6.9473	405640000	12	Q7Z2E3;Q7Z2E3-8;Q7Z2E3-7;Q7Z2E3-5;Q7Z2E3-10;Q7Z2E3-13;Q7Z2E3-4;Q7Z2E3-3;Q7Z2E3-9;Q7Z2E3-11;Q7Z2E3-2;Q7Z2E3-12	2961	APTX_HUMAN	Aprataxin (EC 3.1.11.7) (EC 3.1.12.2) (Forkhead-associated domain histidine triad-like protein) (FHA-HIT)	APTX AXA1	356		DNA ligation [GO:0006266]; double-strand break repair [GO:0006302]; regulation of protein stability [GO:0031647]; response to hydrogen peroxide [GO:0042542]; single strand break repair [GO:0000012];cellular response to DNA damage stimulus [GO:0006974]	cytoplasm [GO:0005737]; nucleolus [GO:0005730]; nucleoplasm [GO:0005654]; nucleus [GO:0005634];chromatin [GO:0000785]	damaged DNA binding [GO:0003684]; DNA 5'-adenosine monophosphate hydrolase activity [GO:0033699]; DNA-3'-diphospho-5'-guanosine diphosphatase [GO:0120108]; double-stranded DNA binding [GO:0003690]; double-stranded RNA binding [GO:0003725]; metal ion binding [GO:0046872]; mismatched DNA binding [GO:0030983]; phosphoglycolate phosphatase activity [GO:0008967]; phosphoprotein binding [GO:0051219]; p…
O60306	Intron-binding protein aquarius	AQR	NaN	21.6686	21.4069	21.1656	21.0211	20.9104	29	29	29	26.3	26.3	26.3	171.29	0	91.663	1307300000	105	O60306	396	AQR_HUMAN	RNA helicase aquarius (EC 3.6.4.13) (Intron-binding protein of 160 kDa) (IBP160)	AQR KIAA0560	1485		transcription-coupled nucleotide-excision repair [GO:0006283];mRNA splicing, via spliceosome [GO:0000398]	membrane [GO:0016020]; nucleoplasm [GO:0005654]; nucleus [GO:0005634]; U2-type catalytic step 2 spliceosome [GO:0071007];catalytic step 2 spliceosome [GO:0071013]	mRNA binding [GO:0003729]; RNA binding [GO:0003723]; RNA helicase activity [GO:0003724];ATP binding [GO:0005524]	Formation of TC-NER Pre-Incision Complex
P10398	Serine/threonine-protein kinase A-Raf	ARAF	NaN	NaN	NaN	NaN	NaN	NaN	7	6	5	14.7	13	11.6	67.585	0	8.0841	73683000	8	P10398;P10398-2	892	ARAF_HUMAN	Serine/threonine-protein kinase A-Raf (EC 2.7.11.1) (Proto-oncogene A-Raf) (Proto-oncogene A-Raf-1) (Proto-oncogene Pks)	ARAF ARAF1 PKS PKS2	606		MAPK cascade [GO:0000165]; negative regulation of apoptotic process [GO:0043066]; positive regulation of peptidyl-serine phosphorylation [GO:0033138]; regulation of proteasomal ubiquitin-dependent protein catabolic process [GO:0032434]; regulation of TOR signaling [GO:0032006];cellular protein modification process [GO:0006464]	mitochondrion [GO:0005739];cytosol [GO:0005829]	metal ion binding [GO:0046872]; protein kinase activity [GO:0004672]; protein serine/threonine kinase activity [GO:0004674];ATP binding [GO:0005524]	RAF activation
Q96P48;Q96P48-3;Q96P48-1;Q96P48-7;Q96P48-2;Q96P48-4;Q96P48-5	Arf-GAP with Rho-GAP domain, ANK repeat and PH domain-containing protein 1	ARAP1	NaN	20.8143	20.6893	21.0992	21.4098	21.0503	26	26	26	23.9	23.9	23.9	162.19	0	150.77	1171600000	95	Q96P48;Q96P48-3;Q96P48-1;Q96P48-7;Q96P48-2;Q96P48-4;Q96P48-5	3886	ARAP1_HUMAN	Arf-GAP with Rho-GAP domain, ANK repeat and PH domain-containing protein 1 (Centaurin-delta-2) (Cnt-d2)	ARAP1 CENTD2 KIAA0782	1450		negative regulation of stress fiber assembly [GO:0051497]; positive regulation of epidermal growth factor receptor signaling pathway [GO:0045742]; positive regulation of filopodium assembly [GO:0051491]; positive regulation of GTPase activity [GO:0043547]; positive regulation of receptor recycling [GO:0001921]; regulation of cell shape [GO:0008360]; regulation of cellular component movement [GO:0…	cytosol [GO:0005829]; Golgi apparatus [GO:0005794]; Golgi cisterna membrane [GO:0032580]; intracellular membrane-bounded organelle [GO:0043231]; nucleoplasm [GO:0005654]; plasma membrane [GO:0005886]; trans-Golgi network [GO:0005802];cytoplasmic vesicle [GO:0031410]	metal ion binding [GO:0046872]; phosphatidylinositol-3,4,5-trisphosphate binding [GO:0005547]; type 1 angiotensin receptor binding [GO:0031702];GTPase activator activity [GO:0005096]	Rho GTPase cycle
P48444;P48444-2	Coatomer subunit delta	ARCN1	23.2908	23.0605	24.4504	24.4564	24.0687	23.9307	38	38	38	63.2	63.2	63.2	57.21	0	281.83	12442000000	256	P48444;P48444-2	1440	COPD_HUMAN	Coatomer subunit delta (Archain) (Delta-coat protein) (Delta-COP)	ARCN1 COPD	511		cerebellar Purkinje cell layer maturation [GO:0021691]; endoplasmic reticulum to Golgi vesicle-mediated transport [GO:0006888]; Golgi localization [GO:0051645]; intracellular protein transport [GO:0006886]; pigmentation [GO:0043473]; retrograde vesicle-mediated transport, Golgi to endoplasmic reticulum [GO:0006890];adult locomotory behavior [GO:0008344]	COPI vesicle coat [GO:0030126]; cytosol [GO:0005829]; endoplasmic reticulum membrane [GO:0005789]; Golgi membrane [GO:0000139]; membrane [GO:0016020]; transport vesicle [GO:0030133];COPI-coated vesicle [GO:0030137]	RNA binding [GO:0003723]	COPI-mediated anterograde transport
P84077;P61204;P61204-2	ADP-ribosylation factor 1;ADP-ribosylation factor 3	ARF1;ARF3	26.012	24.5315	27.1649	25.4047	27.3225	24.9872	21	21	15	97.8	97.8	75.7	20.697	0	271.24	6510200000	120	P84077;P61204;P61204-2	1882	ARF1_HUMAN;ARF3_HUMAN	ADP-ribosylation factor 1;ADP-ribosylation factor 3	ARF1;ARF3	181		antigen processing and presentation of exogenous peptide antigen via MHC class II [GO:0019886]; cellular copper ion homeostasis [GO:0006878]; cellular response to virus [GO:0098586]; dendritic spine organization [GO:0097061]; Golgi to transport vesicle transport [GO:0055108]; interleukin-12-mediated signaling pathway [GO:0035722]; intracellular protein transport [GO:0006886]; long-term synaptic d…	cell leading edge [GO:0031252]; COPI-coated vesicle [GO:0030137]; cytoplasm [GO:0005737]; cytosol [GO:0005829]; extracellular exosome [GO:0070062]; focal adhesion [GO:0005925]; glutamatergic synapse [GO:0098978]; Golgi membrane [GO:0000139]; late endosome [GO:0005770]; neuron projection [GO:0043005]; perinuclear region of cytoplasm [GO:0048471]; peroxisomal membrane [GO:0005778]; plasma membrane …	GTP binding [GO:0005525]; GTPase activity [GO:0003924]; magnesium ion binding [GO:0000287]; phospholipase D activator activity [GO:1990583]; protein domain specific binding [GO:0019904]; protein heterodimerization activity [GO:0046982]; RNA binding [GO:0003723];GDP binding [GO:0019003];GTPase activity [GO:0003924]	Synthesis of PIPs at the Golgi membrane;Synthesis of PIPs at the plasma membrane
P18085	ADP-ribosylation factor 4	ARF4	NaN	NaN	24.7631	NaN	24.5581	NaN	7	2	2	42.8	9.4	9.4	20.511	0	6.4857	446420000	16	P18085	1014	ARF4_HUMAN	ADP-ribosylation factor 4	ARF4 ARF2	180		apical protein localization [GO:0045176]; brain development [GO:0007420]; cell migration [GO:0016477]; dendritic spine development [GO:0060996]; endoplasmic reticulum to Golgi vesicle-mediated transport [GO:0006888]; epidermal growth factor receptor signaling pathway [GO:0007173]; establishment or maintenance of epithelial cell apical/basal polarity [GO:0045197]; intracellular protein transport […	cytosol [GO:0005829]; dendritic spine [GO:0043197]; extracellular exosome [GO:0070062]; glutamatergic synapse [GO:0098978]; Golgi apparatus [GO:0005794]; membrane [GO:0016020]; ruffle membrane [GO:0032587];cytoplasm [GO:0005737]	epidermal growth factor receptor binding [GO:0005154]; GTP binding [GO:0005525]; GTPase activity [GO:0003924];ARF guanyl-nucleotide exchange factor activity [GO:0005086]	VxPx cargo-targeting to cilium
P84085	ADP-ribosylation factor 5	ARF5	NaN	NaN	NaN	NaN	NaN	NaN	10	4	4	66.1	32.8	32.8	20.529	0	46.492	646440000	15	P84085	1883	ARF5_HUMAN	ADP-ribosylation factor 5	ARF5	180		retrograde vesicle-mediated transport, Golgi to endoplasmic reticulum [GO:0006890]; vesicle-mediated transport [GO:0016192];intracellular protein transport [GO:0006886]	extracellular exosome [GO:0070062]; Golgi apparatus [GO:0005794]; perinuclear region of cytoplasm [GO:0048471]; plasma membrane [GO:0005886];cytoplasm [GO:0005737]	GTP binding [GO:0005525];GTPase activity [GO:0003924]	COPI-mediated anterograde transport
P62330	ADP-ribosylation factor 6	ARF6	NaN	NaN	NaN	19.866	NaN	18.8739	5	5	5	49.1	49.1	49.1	20.082	0	14.152	94575000	10	P62330	1772	ARF6_HUMAN	ADP-ribosylation factor 6	ARF6	175		cell cycle [GO:0007049]; cell division [GO:0051301]; cellular response to nerve growth factor stimulus [GO:1990090]; cortical actin cytoskeleton organization [GO:0030866]; endocytic recycling [GO:0032456]; establishment of epithelial cell polarity [GO:0090162]; hepatocyte apoptotic process [GO:0097284]; intracellular protein transport [GO:0006886]; liver development [GO:0001889]; maintenance of p…	cleavage furrow [GO:0032154]; cytoplasm [GO:0005737]; cytosol [GO:0005829]; early endosome membrane [GO:0031901]; endocytic vesicle [GO:0030139]; endosome [GO:0005768]; extracellular exosome [GO:0070062]; filopodium membrane [GO:0031527]; Flemming body [GO:0090543]; focal adhesion [GO:0005925]; glutamatergic synapse [GO:0098978]; Golgi apparatus [GO:0005794]; membrane [GO:0016020]; plasma membran…	GTP binding [GO:0005525]; protein N-terminus binding [GO:0047485]; thioesterase binding [GO:0031996];GTPase activity [GO:0003924]	TBC/RABGAPs
Q8N6T3;Q8N6T3-4;Q8N6T3-5;Q8N6T3-3;Q8N6T3-2	ADP-ribosylation factor GTPase-activating protein 1	ARFGAP1	NaN	NaN	NaN	NaN	NaN	NaN	1	1	1	8.4	8.4	8.4	44.667	0	25.629	75868000	2	Q8N6T3;Q8N6T3-4;Q8N6T3-5;Q8N6T3-3;Q8N6T3-2	3252	ARFG1_HUMAN	ADP-ribosylation factor GTPase-activating protein 1 (ARF GAP 1) (ADP-ribosylation factor 1 GTPase-activating protein) (ARF1 GAP) (ARF1-directed GTPase-activating protein)	ARFGAP1 ARF1GAP	406		IRE1-mediated unfolded protein response [GO:0036498]; protein transport [GO:0015031]; regulation of ARF protein signal transduction [GO:0032012]; regulation of endocytosis [GO:0030100]; retrograde vesicle-mediated transport, Golgi to endoplasmic reticulum [GO:0006890];endoplasmic reticulum to Golgi vesicle-mediated transport [GO:0006888]	Golgi membrane [GO:0000139]; postsynaptic density [GO:0014069]; synapse [GO:0045202];cytosol [GO:0005829]	metal ion binding [GO:0046872];GTPase activator activity [GO:0005096]	XBP1(S) activates chaperone genes
Q8N6H7;Q8N6H7-2;Q8N6H7-3	ADP-ribosylation factor GTPase-activating protein 2	ARFGAP2	21.4818	21.38	22.6995	22.345	22.3152	22.3819	17	17	16	42	42	40.1	56.72	0	101.06	2671800000	72	Q8N6H7;Q8N6H7-2;Q8N6H7-3	3247	ARFG2_HUMAN	ADP-ribosylation factor GTPase-activating protein 2 (ARF GAP 2) (GTPase-activating protein ZNF289) (Zinc finger protein 289)	ARFGAP2 ZNF289 Nbla10535	521		endoplasmic reticulum to Golgi vesicle-mediated transport [GO:0006888]; protein transport [GO:0015031]; retrograde vesicle-mediated transport, Golgi to endoplasmic reticulum [GO:0006890];COPI coating of Golgi vesicle [GO:0048205]	Golgi apparatus [GO:0005794]; Golgi membrane [GO:0000139]; plasma membrane [GO:0005886];cytosol [GO:0005829]	metal ion binding [GO:0046872];GTPase activator activity [GO:0005096]	COPI-mediated anterograde transport
Q9NP61;Q9NP61-2	ADP-ribosylation factor GTPase-activating protein 3	ARFGAP3	NaN	NaN	NaN	20.5273	NaN	21.3673	6	5	5	17.2	15.3	15.3	56.928	0	34.427	367350000	24	Q9NP61;Q9NP61-2	4531	ARFG3_HUMAN	ADP-ribosylation factor GTPase-activating protein 3 (ARF GAP 3)	ARFGAP3 ARFGAP1	516		endoplasmic reticulum to Golgi vesicle-mediated transport [GO:0006888]; intracellular protein transport [GO:0006886]; protein secretion [GO:0009306]; retrograde vesicle-mediated transport, Golgi to endoplasmic reticulum [GO:0006890]; vesicle-mediated transport [GO:0016192];COPI coating of Golgi vesicle [GO:0048205]	Golgi apparatus [GO:0005794]; Golgi membrane [GO:0000139]; membrane [GO:0016020];cytosol [GO:0005829]	metal ion binding [GO:0046872];GTPase activator activity [GO:0005096]	COPI-mediated anterograde transport
Q9Y6D6	Brefeldin A-inhibited guanine nucleotide-exchange protein 1	ARFGEF1	NaN	NaN	NaN	NaN	NaN	NaN	3	3	3	3.2	3.2	3.2	208.76	0	8.6125	53210000	6	Q9Y6D6	5315	BIG1_HUMAN	Brefeldin A-inhibited guanine nucleotide-exchange protein 1 (Brefeldin A-inhibited GEP 1) (ADP-ribosylation factor guanine nucleotide-exchange factor 1) (p200 ARF guanine nucleotide exchange factor) (p200 ARF-GEP1)	ARFGEF1 ARFGEP1 BIG1	1849		exocytosis [GO:0006887]; Golgi organization [GO:0007030]; negative regulation of actin filament polymerization [GO:0030837]; negative regulation of GTPase activity [GO:0034260]; neuron projection development [GO:0031175]; positive regulation of GTPase activity [GO:0043547]; positive regulation of protein glycosylation in Golgi [GO:0090284]; positive regulation of protein kinase B signaling [GO:00…	Golgi apparatus [GO:0005794]; Golgi membrane [GO:0000139]; nuclear matrix [GO:0016363]; nucleolus [GO:0005730]; nucleoplasm [GO:0005654]; perinuclear region of cytoplasm [GO:0048471]; small nuclear ribonucleoprotein complex [GO:0030532]; trans-Golgi network [GO:0005802];cytosol [GO:0005829]	guanyl-nucleotide exchange factor activity [GO:0005085]; myosin binding [GO:0017022]; protein kinase A regulatory subunit binding [GO:0034237];ARF guanyl-nucleotide exchange factor activity [GO:0005086]
Q5TH69	Brefeldin A-inhibited guanine nucleotide-exchange protein 3	ARFGEF3	NaN	NaN	NaN	NaN	NaN	NaN	3	3	3	2.1	2.1	2.1	240.65	0	5.89	10391000	4	Q5TH69	2683	BIG3_HUMAN	Brefeldin A-inhibited guanine nucleotide-exchange protein 3 (ARFGEF family member 3)	ARFGEF3 BIG3 C6orf92 KIAA1244	2177		negative regulation of phosphatase activity [GO:0010923]; regulation of ARF protein signal transduction [GO:0032012];actin cytoskeleton organization [GO:0030036]	transport vesicle membrane [GO:0030658];integral component of membrane [GO:0016021]	ARF guanyl-nucleotide exchange factor activity [GO:0005086]
P53365;P53365-3;P53365-2	Arfaptin-2	ARFIP2	NaN	NaN	NaN	NaN	NaN	NaN	2	2	2	7.6	7.6	7.6	37.855	0.0030193	2.1139	88600000	3	P53365;P53365-3;P53365-2	1598	ARFP2_HUMAN	Arfaptin-2 (ADP-ribosylation factor-interacting protein 2) (Partner of RAC1) (Protein POR1)	ARFIP2 POR1	341		autophagy [GO:0006914]; intracellular protein transport [GO:0006886]; lamellipodium assembly [GO:0030032]; ruffle organization [GO:0031529]; small GTPase mediated signal transduction [GO:0007264];actin cytoskeleton organization [GO:0030036]	cytoplasm [GO:0005737]; cytosol [GO:0005829]; plasma membrane [GO:0005886]; ruffle [GO:0001726]; trans-Golgi network membrane [GO:0032588];cell cortex [GO:0005938]	GTP binding [GO:0005525]; GTP-dependent protein binding [GO:0030742]; identical protein binding [GO:0042802]; phosphatidylinositol-4-phosphate binding [GO:0070273]; phospholipid binding [GO:0005543]; protein domain specific binding [GO:0019904]; Rac GTPase binding [GO:0048365];cadherin binding [GO:0045296]	Retrograde transport at the Trans-Golgi-Network
P05089;P05089-3;P05089-2	Arginase-1	ARG1	21.673	20.0474	NaN	NaN	20.0156	NaN	2	2	2	6.8	6.8	6.8	34.735	0.0070107	1.6736	34924000	4	P05089;P05089-3;P05089-2	782	ARGI1_HUMAN	Arginase-1 (EC 3.5.3.1) (Liver-type arginase) (Type I arginase)	ARG1	322	L-ornithine and urea from L-arginine: step 1/1. {ECO:0000305|PubMed:16141327}.; urea cycle;PATHWAY: Nitrogen metabolism	aging [GO:0007568]; arginine catabolic process [GO:0006527]; arginine catabolic process to ornithine [GO:0019547]; cellular response to dexamethasone stimulus [GO:0071549]; cellular response to glucagon stimulus [GO:0071377]; cellular response to hydrogen peroxide [GO:0070301]; cellular response to interleukin-4 [GO:0071353]; cellular response to lipopolysaccharide [GO:0071222]; cellular response…	cytoplasm [GO:0005737]; cytosol [GO:0005829]; extracellular region [GO:0005576]; extracellular space [GO:0005615]; mitochondrial outer membrane [GO:0005741]; neuron projection [GO:0043005]; neuronal cell body [GO:0043025]; nucleus [GO:0005634]; specific granule lumen [GO:0035580];azurophil granule lumen [GO:0035578]	manganese ion binding [GO:0030145];arginase activity [GO:0004053]	Neutrophil degranulation
P78540	Arginase-2, mitochondrial	ARG2	NaN	20.0497	NaN	20.8942	NaN	22.0014	4	4	4	25.4	25.4	25.4	38.577	0	93.944	540850000	24	P78540	1861	ARGI2_HUMAN	Arginase-2, mitochondrial (EC 3.5.3.1) (Arginase II) (Kidney-type arginase) (Non-hepatic arginase) (Type II arginase)	ARG2	354	L-ornithine and urea from L-arginine: step 1/1. {ECO:0000250|UniProtKB:P05089}.; urea cycle;PATHWAY: Nitrogen metabolism	arginine catabolic process to ornithine [GO:0019547]; innate immune response [GO:0045087]; negative regulation of activated CD8-positive, alpha-beta T cell apoptotic process [GO:1905403]; negative regulation of CD4-positive, alpha-beta T cell proliferation [GO:2000562]; negative regulation of chemokine (C-C motif) ligand 4 production [GO:0071644]; negative regulation of chemokine (C-C motif) liga…	mitochondrial matrix [GO:0005759]; mitochondrion [GO:0005739];cytoplasm [GO:0005737]	manganese ion binding [GO:0030145];arginase activity [GO:0004053]	Urea cycle
Q9NWB6;Q9NWB6-2	Arginine and glutamate-rich protein 1	ARGLU1	29.535	23.5197	24.4833	23.7263	24.9815	23.7812	27	27	27	62.3	62.3	62.3	33.216	0	82.549	5662300000	137	Q9NWB6;Q9NWB6-2;Q9NWB6-3	4686	ARGL1_HUMAN	Arginine and glutamate-rich protein 1	ARGLU1	273			mitochondrion [GO:0005739]; nucleoplasm [GO:0005654];cytosol [GO:0005829]	cadherin binding [GO:0045296]
Q07960	Rho GTPase-activating protein 1	ARHGAP1	NaN	NaN	NaN	NaN	NaN	NaN	2	2	2	6.4	6.4	6.4	50.435	0	7.5427	106460000	4	Q07960	2009	RHG01_HUMAN	Rho GTPase-activating protein 1 (CDC42 GTPase-activating protein) (GTPase-activating protein rhoGAP) (Rho-related small GTPase protein activator) (Rho-type GTPase-activating protein 1) (p50-RhoGAP)	ARHGAP1 CDC42GAP RHOGAP1	439		negative regulation of endocytic recycling [GO:2001136]; regulation of small GTPase mediated signal transduction [GO:0051056]; Rho protein signal transduction [GO:0007266]; small GTPase mediated signal transduction [GO:0007264]; transferrin transport [GO:0033572];endosomal transport [GO:0016197]	cytosol [GO:0005829]; endosome membrane [GO:0010008]; extracellular exosome [GO:0070062]; perinuclear region of cytoplasm [GO:0048471];cytoplasm [GO:0005737]	GTPase activator activity [GO:0005096]; Rab GTPase binding [GO:0017137]; SH3 domain binding [GO:0017124]; SH3/SH2 adaptor activity [GO:0005070];cadherin binding [GO:0045296]	Rho GTPase cycle
Q8IWW6;Q8IWW6-3;Q8IWW6-2;Q8IWW6-4	Rho GTPase-activating protein 12	ARHGAP12	NaN	NaN	NaN	NaN	NaN	NaN	2	2	2	3	3	3	96.253	0.0010741	3.0138	98556000	3	Q8IWW6;Q8IWW6-3;Q8IWW6-2;Q8IWW6-4	3131	RHG12_HUMAN	Rho GTPase-activating protein 12 (Rho-type GTPase-activating protein 12)	ARHGAP12	846		morphogenesis of an epithelial sheet [GO:0002011]; negative regulation of small GTPase mediated signal transduction [GO:0051058]; phagocytosis, engulfment [GO:0006911]; regulation of GTPase activity [GO:0043087]; regulation of small GTPase mediated signal transduction [GO:0051056]; signal transduction [GO:0007165];actin filament organization [GO:0007015]	cytosol [GO:0005829]; phagocytic cup [GO:0001891];cytoplasm [GO:0005737]	GTPase activator activity [GO:0005096]	Rho GTPase cycle
Q68EM7;Q68EM7-2;Q68EM7-6;Q68EM7-5;Q68EM7-4	Rho GTPase-activating protein 17	ARHGAP17	NaN	NaN	NaN	NaN	NaN	NaN	3	3	3	5.1	5.1	5.1	95.436	0.000228	4.0432	78308000	3	Q68EM7;Q68EM7-2;Q68EM7-6;Q68EM7-5;Q68EM7-4	2751	RHG17_HUMAN	Rho GTPase-activating protein 17 (Rho-type GTPase-activating protein 17) (RhoGAP interacting with CIP4 homologs protein 1) (RICH-1)	ARHGAP17 RICH1 MSTP066 MSTP110	881		calcium-ion regulated exocytosis [GO:0017156]; regulation of actin cytoskeleton organization [GO:0032956]; regulation of small GTPase mediated signal transduction [GO:0051056]; signal transduction [GO:0007165];actin filament organization [GO:0007015]	cytoplasm [GO:0005737]; cytosol [GO:0005829]; nucleoplasm [GO:0005654]; nucleus [GO:0005634]; plasma membrane [GO:0005886];bicellular tight junction [GO:0005923]	Rac GTPase binding [GO:0048365]; SH3 domain binding [GO:0017124];GTPase activator activity [GO:0005096]	Rho GTPase cycle
Q5T5U3;Q5T5U3-3	Rho GTPase-activating protein 21	ARHGAP21	NaN	19.4566	19.8732	19.6254	20.0634	19.8609	18	18	18	14.9	14.9	14.9	217.46	0	63.707	410770000	45	Q5T5U3;Q5T5U3-3	2657	RHG21_HUMAN	Rho GTPase-activating protein 21 (Rho GTPase-activating protein 10) (Rho-type GTPase-activating protein 21)	ARHGAP21 ARHGAP10 KIAA1424	1958		Golgi organization [GO:0007030]; maintenance of Golgi location [GO:0051684]; organelle transport along microtubule [GO:0072384]; regulation of small GTPase mediated signal transduction [GO:0051056]; signal transduction [GO:0007165];establishment of Golgi localization [GO:0051683]	cell [GO:0005623]; cell junction [GO:0030054]; cytoplasmic vesicle membrane [GO:0030659]; cytosol [GO:0005829]; Golgi apparatus [GO:0005794]; Golgi membrane [GO:0000139]; plasma membrane [GO:0005886];actin cytoskeleton [GO:0015629]	GTPase activator activity [GO:0005096]	Rho GTPase cycle
Q9P227;Q9P227-2	Rho GTPase-activating protein 23	ARHGAP23	NaN	NaN	NaN	NaN	NaN	NaN	1	1	1	0.8	0.8	0.8	162.19	0.0012717	2.8311	67869000	5	Q9P227;Q9P227-2	4811	RHG23_HUMAN	Rho GTPase-activating protein 23 (Rho-type GTPase-activating protein 23)	ARHGAP23 KIAA1501	1491		signal transduction [GO:0007165];regulation of small GTPase mediated signal transduction [GO:0051056]	extracellular exosome [GO:0070062];cytosol [GO:0005829]	GTPase activator activity [GO:0005096]	Rho GTPase cycle
Q2M1Z3	Rho GTPase-activating protein 31	ARHGAP31	NaN	NaN	NaN	NaN	NaN	NaN	1	1	1	0.8	0.8	0.8	156.98	0.0088055	1.518	2231200	1	Q2M1Z3	2499	RHG31_HUMAN	Rho GTPase-activating protein 31 (Cdc42 GTPase-activating protein)	ARHGAP31 CDGAP KIAA1204	1444		small GTPase mediated signal transduction [GO:0007264];regulation of small GTPase mediated signal transduction [GO:0051056]	focal adhesion [GO:0005925]; lamellipodium [GO:0030027];cytosol [GO:0005829]	SH3 domain binding [GO:0017124];GTPase activator activity [GO:0005096]	Rho GTPase cycle
Q9NRY4	Rho GTPase-activating protein 35	ARHGAP35	NaN	21.2249	22.0877	22.9023	21.6707	23.0377	43	43	43	39.6	39.6	39.6	170.51	0	295.67	1962200000	115	Q9NRY4	4608	RHG35_HUMAN	Rho GTPase-activating protein 35 (Glucocorticoid receptor DNA-binding factor 1) (Glucocorticoid receptor repression factor 1) (GRF-1) (Rho GAP p190A) (p190-A)	ARHGAP35 GRF1 GRLF1 KIAA1722 P190A p190ARHOGAP	1499		axon guidance [GO:0007411]; camera-type eye development [GO:0043010]; cell migration [GO:0016477]; cellular response to extracellular stimulus [GO:0031668]; central nervous system neuron axonogenesis [GO:0021955]; establishment or maintenance of actin cytoskeleton polarity [GO:0030950]; forebrain development [GO:0030900]; mammary gland development [GO:0030879]; negative regulation of Rho protein …	ciliary basal body [GO:0036064]; cytosol [GO:0005829]; nucleus [GO:0005634]; plasma membrane [GO:0005886];actin cytoskeleton [GO:0015629]	DNA-binding transcription repressor activity, RNA polymerase II-specific [GO:0001227]; GTP binding [GO:0005525]; GTPase activator activity [GO:0005096]; GTPase activity [GO:0003924]; phospholipid binding [GO:0005543]; RNA polymerase II regulatory region sequence-specific DNA binding [GO:0000977]; transcription corepressor activity [GO:0003714];DNA binding [GO:0003677]	Rho GTPase cycle
Q13017;Q13017-2	Rho GTPase-activating protein 5	ARHGAP5	NaN	NaN	19.7766	21.8405	NaN	20.5644	18	18	18	17.5	17.5	17.5	172.46	0	25.508	531440000	35	Q13017;Q13017-2	2081	RHG05_HUMAN	Rho GTPase-activating protein 5 (Rho-type GTPase-activating protein 5) (p190-B)	ARHGAP5 RHOGAP5	1502		mammary gland development [GO:0030879]; regulation of small GTPase mediated signal transduction [GO:0051056]; Rho protein signal transduction [GO:0007266];cell adhesion [GO:0007155]	cytosol [GO:0005829]; endoplasmic reticulum [GO:0005783]; plasma membrane [GO:0005886];cytoplasm [GO:0005737]	GTP binding [GO:0005525]; GTPase activity [GO:0003924]; SH2 domain binding [GO:0042169];GTPase activator activity [GO:0005096]	Rho GTPase cycle
P52565	Rho GDP-dissociation inhibitor 1	ARHGDIA	NaN	22.9559	22.0928	26.2081	NaN	23.8573	12	12	12	57.8	57.8	57.8	23.207	0	59.022	6050500000	62	P52565;P52565-2	1575	GDIR1_HUMAN	Rho GDP-dissociation inhibitor 1 (Rho GDI 1) (Rho-GDI alpha)	ARHGDIA GDIA1	204		negative regulation of axonogenesis [GO:0050771]; negative regulation of cell adhesion [GO:0007162]; positive regulation of axonogenesis [GO:0050772]; regulation of actin cytoskeleton reorganization [GO:2000249]; regulation of Rho protein signal transduction [GO:0035023]; regulation of small GTPase mediated signal transduction [GO:0051056]; Rho protein signal transduction [GO:0007266]; semaphorin…	cytosol [GO:0005829]; extracellular exosome [GO:0070062]; membrane [GO:0016020];cytoskeleton [GO:0005856]	Rac GTPase binding [GO:0048365]; Rho GDP-dissociation inhibitor activity [GO:0005094];GTPase activator activity [GO:0005096]	Axonal growth inhibition (RHOA activation)
Q92888;Q92888-3;Q92888-2;Q92888-4	Rho guanine nucleotide exchange factor 1	ARHGEF1	NaN	NaN	19.3942	NaN	18.7092	NaN	6	6	6	11.4	11.4	11.4	102.43	0	45.458	95521000	9	Q92888;Q92888-3;Q92888-2;Q92888-4	3585	ARHG1_HUMAN	Rho guanine nucleotide exchange factor 1 (115 kDa guanine nucleotide exchange factor) (p115-RhoGEF) (p115RhoGEF) (Sub1.5)	ARHGEF1	912		positive regulation of apoptotic process [GO:0043065]; regulation of small GTPase mediated signal transduction [GO:0051056]; Rho protein signal transduction [GO:0007266];G protein-coupled receptor signaling pathway [GO:0007186]	cytosol [GO:0005829]; plasma membrane [GO:0005886];cytoplasm [GO:0005737]	GTPase activator activity [GO:0005096]; Rho guanyl-nucleotide exchange factor activity [GO:0005089]; RNA binding [GO:0003723];G protein-coupled receptor binding [GO:0001664]	NRAGE signals death through JNK
O15013;O15013-7;O15013-4;O15013-5;O15013-6	Rho guanine nucleotide exchange factor 10	ARHGEF10	NaN	NaN	NaN	NaN	NaN	NaN	2	2	2	1.9	1.9	1.9	151.61	0	8.7536	49012000	4	O15013;O15013-7;O15013-4;O15013-5;O15013-6	222	ARHGA_HUMAN	Rho guanine nucleotide exchange factor 10	ARHGEF10 KIAA0294	1369		activation of GTPase activity [GO:0090630]; centrosome duplication [GO:0051298]; mitotic spindle assembly [GO:0090307]; myelination in peripheral nervous system [GO:0022011]; positive regulation of stress fiber assembly [GO:0051496]; regulation of Rho protein signal transduction [GO:0035023];actin cytoskeleton organization [GO:0030036]	cytosol [GO:0005829];centrosome [GO:0005813]	kinesin binding [GO:0019894]; Rho guanyl-nucleotide exchange factor activity [GO:0005089];guanyl-nucleotide exchange factor activity [GO:0005085]	NRAGE signals death through JNK
O15085;O15085-2	Rho guanine nucleotide exchange factor 11	ARHGEF11	NaN	NaN	NaN	19.0904	NaN	19.6189	9	9	9	11.6	11.6	11.6	167.7	0	16.182	118380000	15	O15085;O15085-2	238	ARHGB_HUMAN	Rho guanine nucleotide exchange factor 11 (PDZ-RhoGEF)	ARHGEF11 KIAA0380	1522		establishment of cell polarity [GO:0030010]; G protein-coupled receptor signaling pathway [GO:0007186]; positive regulation of apoptotic process [GO:0043065]; positive regulation of transcription, DNA-templated [GO:0045893]; regulation of cell growth [GO:0001558]; regulation of small GTPase mediated signal transduction [GO:0051056]; Rho protein signal transduction [GO:0007266]; striated muscle co…	cytosol [GO:0005829]; membrane [GO:0016020];cytoplasm [GO:0005737]	GTPase activator activity [GO:0005096]; Rho guanyl-nucleotide exchange factor activity [GO:0005089];G protein-coupled receptor binding [GO:0001664]	NRAGE signals death through JNK
Q9NZN5;Q9NZN5-2	Rho guanine nucleotide exchange factor 12	ARHGEF12	NaN	NaN	NaN	19.5329	NaN	19.6337	6	6	6	5.8	5.8	5.8	173.23	0	22.704	133350000	11	Q9NZN5;Q9NZN5-2	4777	ARHGC_HUMAN	Rho guanine nucleotide exchange factor 12 (Leukemia-associated RhoGEF)	ARHGEF12 KIAA0382 LARG	1544		positive regulation of apoptotic process [GO:0043065]; regulation of small GTPase mediated signal transduction [GO:0051056]; Rho protein signal transduction [GO:0007266];G protein-coupled receptor signaling pathway [GO:0007186]	cytosol [GO:0005829]; extracellular exosome [GO:0070062]; membrane [GO:0016020];cytoplasm [GO:0005737]	GTPase activator activity [GO:0005096]; Rho guanyl-nucleotide exchange factor activity [GO:0005089];G protein-coupled receptor binding [GO:0001664]	NRAGE signals death through JNK
Q5VV41;Q5VV41-2	Rho guanine nucleotide exchange factor 16	ARHGEF16	NaN	NaN	NaN	NaN	NaN	NaN	5	5	5	11.4	11.4	11.4	80.104	0	11.142	213630000	13	Q5VV41;Q5VV41-2	2707	ARHGG_HUMAN	Rho guanine nucleotide exchange factor 16 (Ephexin-4)	ARHGEF16 EPHEXIN4 NBR	709		cell chemotaxis [GO:0060326]; G protein-coupled receptor signaling pathway [GO:0007186]; positive regulation of apoptotic process [GO:0043065]; positive regulation of protein localization to plasma membrane [GO:1903078]; regulation of small GTPase mediated signal transduction [GO:0051056];activation of GTPase activity [GO:0090630]	cytosol [GO:0005829]	PDZ domain binding [GO:0030165]; receptor tyrosine kinase binding [GO:0030971]; Rho GTPase binding [GO:0017048]; Rho guanyl-nucleotide exchange factor activity [GO:0005089];cadherin binding [GO:0045296]	NRAGE signals death through JNK
Q6ZSZ5;Q6ZSZ5-2;Q6ZSZ5-1;Q6ZSZ5-6;Q6ZSZ5-5	Rho guanine nucleotide exchange factor 18	ARHGEF18	NaN	20.3966	20.9741	NaN	21.1888	NaN	13	13	13	15.1	15.1	15.1	151.64	0	35.17	254180000	14	Q6ZSZ5;Q6ZSZ5-2;Q6ZSZ5-1;Q6ZSZ5-6;Q6ZSZ5-5	2902	ARHGI_HUMAN	Rho guanine nucleotide exchange factor 18 (114 kDa Rho-specific guanine nucleotide exchange factor) (p114-Rho-GEF) (p114RhoGEF) (Septin-associated RhoGEF) (SA-RhoGEF)	ARHGEF18 KIAA0521	1361		G protein-coupled receptor signaling pathway [GO:0007186]; negative regulation of stress fiber assembly [GO:0051497]; positive regulation of apoptotic process [GO:0043065]; protein localization to cell-cell junction [GO:0150105]; regulation of cell shape [GO:0008360]; regulation of small GTPase mediated signal transduction [GO:0051056]; small GTPase mediated signal transduction [GO:0007264]; tran…	apical plasma membrane [GO:0016324]; cell junction [GO:0030054]; cytoskeleton [GO:0005856]; cytosol [GO:0005829]; extracellular exosome [GO:0070062]; plasma membrane [GO:0005886];apical part of cell [GO:0045177]	metal ion binding [GO:0046872]; nucleic acid binding [GO:0003676];guanyl-nucleotide exchange factor activity [GO:0005085]	NRAGE signals death through JNK
Q8IW93;Q8IW93-2	Rho guanine nucleotide exchange factor 19	ARHGEF19	NaN	NaN	NaN	NaN	NaN	NaN	1	1	1	1.7	1.7	1.7	89.196	0.0073772	1.6386	0	1	Q8IW93;Q8IW93-2	3112	ARHGJ_HUMAN	Rho guanine nucleotide exchange factor 19 (Ephexin-2)	ARHGEF19	802		positive regulation of apoptotic process [GO:0043065]; regulation of actin cytoskeleton organization [GO:0032956]; regulation of small GTPase mediated signal transduction [GO:0051056]; Wnt signaling pathway, planar cell polarity pathway [GO:0060071]; wound healing [GO:0042060];G protein-coupled receptor signaling pathway [GO:0007186]	cytosol [GO:0005829]	guanyl-nucleotide exchange factor activity [GO:0005085];GTPase activator activity [GO:0005096]	NRAGE signals death through JNK
Q92974;Q92974-2;Q92974-3	Rho guanine nucleotide exchange factor 2	ARHGEF2	21.4568	22.6801	22.4045	21.0278	22.9608	21.9077	26	26	26	32.3	32.3	32.3	111.54	0	80.313	1731200000	85	Q92974;Q92974-2;Q92974-3	3600	ARHG2_HUMAN	Rho guanine nucleotide exchange factor 2 (Guanine nucleotide exchange factor H1) (GEF-H1) (Microtubule-regulated Rho-GEF) (Proliferating cell nucleolar antigen p40)	ARHGEF2 KIAA0651 LFP40	986		asymmetric neuroblast division [GO:0055059]; cell morphogenesis [GO:0000902]; cellular hyperosmotic response [GO:0071474]; cellular response to muramyl dipeptide [GO:0071225]; cellular response to tumor necrosis factor [GO:0071356]; establishment of mitotic spindle orientation [GO:0000132]; G protein-coupled receptor signaling pathway [GO:0007186]; innate immune response [GO:0045087]; intracellul…	cell [GO:0005623]; cytoplasm [GO:0005737]; cytoplasmic vesicle [GO:0031410]; cytoskeleton [GO:0005856]; cytosol [GO:0005829]; dendritic shaft [GO:0043198]; focal adhesion [GO:0005925]; glutamatergic synapse [GO:0098978]; Golgi apparatus [GO:0005794]; microtubule [GO:0005874]; neuronal cell body [GO:0043025]; podosome [GO:0002102]; postsynaptic density, intracellular component [GO:0099092]; protei…	Rac GTPase binding [GO:0048365]; Rac guanyl-nucleotide exchange factor activity [GO:0030676]; Rho GTPase binding [GO:0017048]; Rho guanyl-nucleotide exchange factor activity [GO:0005089]; transcription factor binding [GO:0008134]; zinc ion binding [GO:0008270];microtubule binding [GO:0008017]	NRAGE signals death through JNK
Q96DR7;Q96DR7-3;Q96DR7-4	Rho guanine nucleotide exchange factor 26	ARHGEF26	NaN	NaN	NaN	NaN	NaN	NaN	1	1	1	1.7	1.7	1.7	97.344	0.0086489	1.5582	45685000	2	Q96DR7;Q96DR7-3;Q96DR7-4	3723	ARHGQ_HUMAN	Rho guanine nucleotide exchange factor 26 (SH3 domain-containing guanine exchange factor)	ARHGEF26 SGEF HMFN1864	871		G protein-coupled receptor signaling pathway [GO:0007186]; positive regulation of apoptotic process [GO:0043065]; regulation of small GTPase mediated signal transduction [GO:0051056]; ruffle assembly [GO:0097178];endothelial cell morphogenesis [GO:0001886]	ruffle [GO:0001726];cytosol [GO:0005829]	guanyl-nucleotide exchange factor activity [GO:0005085]	NRAGE signals death through JNK
Q8N4T4;Q8N4T4-4;Q8N4T4-3;Q8N4T4-2	Rho guanine nucleotide exchange factor 39	ARHGEF39	NaN	NaN	NaN	22.0069	NaN	22.8424	3	3	3	17.3	17.3	17.3	38.295	0	21.345	563540000	9	Q8N4T4;Q8N4T4-4;Q8N4T4-3;Q8N4T4-2	3224	ARG39_HUMAN	Rho guanine nucleotide exchange factor 39	ARHGEF39 C9orf100	335		positive regulation of cell migration [GO:0030335]	plasma membrane [GO:0005886]	guanyl-nucleotide exchange factor activity [GO:0005085]	NRAGE signals death through JNK
Q15052-2;Q15052	Rho guanine nucleotide exchange factor 6	ARHGEF6	NaN	NaN	NaN	NaN	NaN	NaN	4	2	2	6.3	4	4	70.79	0.00044053	3.4884	30344000	4	Q15052-2;Q15052	2337	ARHG6_HUMAN	Rho guanine nucleotide exchange factor 6 (Alpha-Pix) (COOL-2) (PAK-interacting exchange factor alpha) (Rac/Cdc42 guanine nucleotide exchange factor 6)	ARHGEF6 COOL2 KIAA0006 PIXA	776		G protein-coupled receptor signaling pathway [GO:0007186]; JNK cascade [GO:0007254]; lamellipodium assembly [GO:0030032]; positive regulation of apoptotic process [GO:0043065]; regulation of small GTPase mediated signal transduction [GO:0051056];apoptotic process [GO:0006915]	lamellipodium [GO:0030027];cytosol [GO:0005829]	guanyl-nucleotide exchange factor activity [GO:0005085]; Rho guanyl-nucleotide exchange factor activity [GO:0005089];GTPase activator activity [GO:0005096]	NRAGE signals death through JNK
Q14155-1;Q14155-6;Q14155;Q14155-5;Q14155-2;Q14155-3	Rho guanine nucleotide exchange factor 7	ARHGEF7	NaN	NaN	21.7938	20.5456	20.2721	19.626	9	9	7	19.5	19.5	19.5	73.139	0	21.891	529010000	18	Q14155-1;Q14155-6;Q14155;Q14155-5;Q14155-2;Q14155-3	2227	ARHG7_HUMAN	Rho guanine nucleotide exchange factor 7 (Beta-Pix) (COOL-1) (PAK-interacting exchange factor beta) (p85)	ARHGEF7 COOL1 KIAA0142 P85SPR PAK3BP PIXB Nbla10314	803		focal adhesion assembly [GO:0048041]; G protein-coupled receptor signaling pathway [GO:0007186]; Golgi organization [GO:0007030]; intracellular signal transduction [GO:0035556]; lamellipodium assembly [GO:0030032]; negative regulation of epidermal growth factor receptor signaling pathway [GO:0042059]; nervous system development [GO:0007399]; positive regulation of apoptotic process [GO:0043065]; …	cytosol [GO:0005829]; focal adhesion [GO:0005925]; lamellipodium [GO:0030027]; neuron projection [GO:0043005]; neuronal cell body [GO:0043025]; protein-containing complex [GO:0032991]; ruffle [GO:0001726];cell cortex [GO:0005938]	protein kinase binding [GO:0019901];guanyl-nucleotide exchange factor activity [GO:0005085]	Activation of RAC1 downstream of NMDARs;EGFR downregulation
O14497;O14497-2;O14497-3	AT-rich interactive domain-containing protein 1A	ARID1A	NaN	21.0481	21.5261	22.1665	21.0701	21.553	42	42	40	30.8	30.8	29.9	242.04	0	290.86	3292400000	171	O14497;O14497-2;O14497-3	164	ARI1A_HUMAN	AT-rich interactive domain-containing protein 1A (ARID domain-containing protein 1A) (B120) (BRG1-associated factor 250) (BAF250) (BRG1-associated factor 250a) (BAF250A) (Osa homolog 1) (hOSA1) (SWI-like protein) (SWI/SNF complex protein p270) (SWI/SNF-related, matrix-associated, actin-dependent regulator of chromatin subfamily F member 1) (hELD)	ARID1A BAF250 BAF250A C1orf4 OSA1 SMARCF1	2285		ATP-dependent chromatin remodeling [GO:0043044]; cardiac chamber development [GO:0003205]; cardiac muscle cell differentiation [GO:0055007]; chromatin remodeling [GO:0006338]; chromatin-mediated maintenance of transcription [GO:0048096]; embryo implantation [GO:0007566]; forebrain development [GO:0030900]; formation of primary germ layer [GO:0001704]; glucocorticoid receptor signaling pathway [GO…	nBAF complex [GO:0071565]; npBAF complex [GO:0071564]; nuclear chromatin [GO:0000790]; nucleoplasm [GO:0005654]; nucleus [GO:0005634]; SWI/SNF complex [GO:0016514];brahma complex [GO:0035060]	nuclear receptor binding [GO:0016922]; nucleosome binding [GO:0031491]; transcription coactivator activity [GO:0003713];DNA binding [GO:0003677]	RMTs methylate histone arginines
Q8NFD5;Q8NFD5-3;Q8NFD5-2;Q8NFD5-4	AT-rich interactive domain-containing protein 1B	ARID1B	NaN	18.3251	19.8905	21.1756	18.8253	21.3775	24	22	22	18.5	16.7	16.7	236.12	0	69.199	744310000	65	Q8NFD5;Q8NFD5-3;Q8NFD5-2;Q8NFD5-4	3343	ARI1B_HUMAN	AT-rich interactive domain-containing protein 1B (ARID domain-containing protein 1B) (BRG1-associated factor 250b) (BAF250B) (BRG1-binding protein hELD/OSA1) (Osa homolog 2) (hOsa2) (p250R)	ARID1B BAF250B DAN15 KIAA1235 OSA2	2236		chromatin remodeling [GO:0006338]; chromatin-mediated maintenance of transcription [GO:0048096]; dendritic cell dendrite assembly [GO:0097026]; dendritic spine development [GO:0060996]; neuron-neuron synaptic transmission [GO:0007270]; response to ischemia [GO:0002931];cellular response to angiotensin [GO:1904385]	cytosol [GO:0005829]; nBAF complex [GO:0071565]; nucleoplasm [GO:0005654]; plasma membrane [GO:0005886]; SWI/SNF complex [GO:0016514]; synapse [GO:0045202];brahma complex [GO:0035060]	transcription coactivator activity [GO:0003713];DNA binding [GO:0003677]	RMTs methylate histone arginines
Q68CP9;Q68CP9-3	AT-rich interactive domain-containing protein 2	ARID2	NaN	19.1455	20.4515	22.2934	20.3348	22.112	26	26	26	21.5	21.5	21.5	197.39	0	187.28	1256200000	67	Q68CP9;Q68CP9-3	2742	ARID2_HUMAN	AT-rich interactive domain-containing protein 2 (ARID domain-containing protein 2) (BRG1-associated factor 200) (BAF200) (Zinc finger protein with activation potential) (Zipzap/p200)	ARID2 BAF200 KIAA1557	1835		coronary artery morphogenesis [GO:0060982]; embryonic organ development [GO:0048568]; heart morphogenesis [GO:0003007]; homeostatic process [GO:0042592]; negative regulation of cell migration [GO:0030336]; negative regulation of cell population proliferation [GO:0008285]; nucleosome disassembly [GO:0006337]; regulation of transcription, DNA-templated [GO:0006355];cardiac muscle cell proliferation…	plasma membrane [GO:0005886];nucleoplasm [GO:0005654]	metal ion binding [GO:0046872];DNA binding [GO:0003677]	RMTs methylate histone arginines
Q99856	AT-rich interactive domain-containing protein 3A	ARID3A	NaN	19.4706	NaN	21.1719	NaN	21.7302	8	7	6	17.2	14.5	12.3	62.888	0	36.336	610240000	29	Q99856	4017	ARI3A_HUMAN	AT-rich interactive domain-containing protein 3A (ARID domain-containing protein 3A) (B-cell regulator of IgH transcription) (Bright) (Dead ringer-like protein 1) (E2F-binding protein 1)	ARID3A DRIL1 DRIL3 DRX E2FBP1	593		DNA damage response, signal transduction by p53 class mediator resulting in cell cycle arrest [GO:0006977]	membrane raft [GO:0045121]; nucleoplasm [GO:0005654]; nucleus [GO:0005634];cytosol [GO:0005829]	DNA-binding transcription activator activity, RNA polymerase II-specific [GO:0001228]; protein homodimerization activity [GO:0042803]; RNA polymerase II regulatory region sequence-specific DNA binding [GO:0000977];chromatin binding [GO:0003682]	TP53 Regulates Transcription of Genes Involved in G1 Cell Cycle Arrest
Q8IVW6;Q8IVW6-4;Q8IVW6-3	AT-rich interactive domain-containing protein 3B	ARID3B	18.9304	19.9412	21.8585	22.7153	22.2757	23.6431	20	20	19	55.8	55.8	52.9	60.636	0	285.21	4574500000	102	Q8IVW6;Q8IVW6-4;Q8IVW6-3	3110	ARI3B_HUMAN	AT-rich interactive domain-containing protein 3B (ARID domain-containing protein 3B) (Bright and dead ringer protein) (Bright-like protein)	ARID3B BDP DRIL2	561			nucleus [GO:0005634];nucleoplasm [GO:0005654]	DNA-binding transcription activator activity, RNA polymerase II-specific [GO:0001228]; RNA polymerase II cis-regulatory region sequence-specific DNA binding [GO:0000978]; RNA polymerase II regulatory region sequence-specific DNA binding [GO:0000977];DNA binding [GO:0003677]
P29374;P29374-3;P29374-2	AT-rich interactive domain-containing protein 4A	ARID4A	NaN	NaN	NaN	NaN	NaN	NaN	2	1	1	2.1	1.4	1.4	142.75	0.007758	1.6329	6907500	1	P29374;P29374-3;P29374-2	1180	ARI4A_HUMAN	AT-rich interactive domain-containing protein 4A (ARID domain-containing protein 4A) (Retinoblastoma-binding protein 1) (RBBP-1)	ARID4A RBBP1 RBP1	1257		establishment of Sertoli cell barrier [GO:0097368]; histone H3-K4 trimethylation [GO:0080182]; histone H3-K9 trimethylation [GO:0036124]; histone H4-K20 trimethylation [GO:0034773]; negative regulation of transcription, DNA-templated [GO:0045892]; positive regulation of transcription by RNA polymerase II [GO:0045944]; regulation of gene expression by genetic imprinting [GO:0006349]; regulation of…	nucleoplasm [GO:0005654]; nucleus [GO:0005634]; plasma membrane [GO:0005886]; transcriptional repressor complex [GO:0017053];cytosol [GO:0005829]	transcription regulatory region DNA binding [GO:0044212];DNA binding [GO:0003677]	HDACs deacetylate histones
Q4LE39;Q4LE39-2;Q4LE39-3	AT-rich interactive domain-containing protein 4B	ARID4B	NaN	NaN	NaN	NaN	NaN	NaN	7	7	6	7.8	7.8	7	147.81	0	7.4425	134860000	4	Q4LE39;Q4LE39-2;Q4LE39-3;Q4LE39-4	2547	ARI4B_HUMAN	AT-rich interactive domain-containing protein 4B (ARID domain-containing protein 4B) (180 kDa Sin3-associated polypeptide) (Sin3-associated polypeptide p180) (Breast cancer-associated antigen BRCAA1) (Histone deacetylase complex subunit SAP180) (Retinoblastoma-binding protein 1-like 1)	ARID4B BRCAA1 RBBP1L1 RBP1L1 SAP180	1312		histone H3-K9 trimethylation [GO:0036124]; histone H4-K20 trimethylation [GO:0034773]; positive regulation of transcription by RNA polymerase II [GO:0045944]; regulation of gene expression by genetic imprinting [GO:0006349]; regulation of transcription by RNA polymerase II [GO:0006357]; spermatogenesis [GO:0007283];establishment of Sertoli cell barrier [GO:0097368]	nucleoplasm [GO:0005654]; nucleus [GO:0005634];cytoplasm [GO:0005737]	transcription regulatory region DNA binding [GO:0044212]	HDACs deacetylate histones
O95376	E3 ubiquitin-protein ligase ARIH2	ARIH2	NaN	21.3992	NaN	20.4033	NaN	20.6323	3	3	3	9.5	9.5	9.5	57.818	0	22.402	170310000	11	O95376	659	ARI2_HUMAN	E3 ubiquitin-protein ligase ARIH2 (ARI-2) (Protein ariadne-2 homolog) (EC 2.3.2.31) (RING-type E3 ubiquitin transferase ARIH2) (Triad1 protein)	ARIH2 ARI2 TRIAD1 HT005	493	protein ubiquitination.;PATHWAY: Protein modification	hematopoietic stem cell proliferation [GO:0071425]; multicellular organism development [GO:0007275]; positive regulation of proteasomal ubiquitin-dependent protein catabolic process [GO:0032436]; positive regulation of protein targeting to mitochondrion [GO:1903955]; protein K48-linked ubiquitination [GO:0070936]; protein K63-linked ubiquitination [GO:0070534]; protein polyubiquitination [GO:0000…	nucleoplasm [GO:0005654]; nucleus [GO:0005634]; ubiquitin ligase complex [GO:0000151];cytoplasm [GO:0005737]	ubiquitin protein ligase activity [GO:0061630]; ubiquitin-protein transferase activity [GO:0004842]; zinc ion binding [GO:0008270];ubiquitin conjugating enzyme binding [GO:0031624]	Antigen processing: Ubiquitination & Proteasome degradation
P40616;P40616-2	ADP-ribosylation factor-like protein 1	ARL1	NaN	NaN	22.7681	21.5307	21.548	20.9697	9	9	9	45.9	45.9	45.9	20.417	0	52.343	518950000	49	P40616;P40616-2	1334	ARL1_HUMAN	ADP-ribosylation factor-like protein 1	ARL1	181		Golgi organization [GO:0007030]; Golgi vesicle transport [GO:0048193]; intracellular protein transport [GO:0006886]; protein localization to Golgi apparatus [GO:0034067]; retrograde transport, endosome to Golgi [GO:0042147]; toxin metabolic process [GO:0009404]; vesicle-mediated transport [GO:0016192];activation of phospholipase D activity [GO:0031584]	cytosol [GO:0005829]; Golgi apparatus [GO:0005794]; trans-Golgi network [GO:0005802]; trans-Golgi network membrane [GO:0032588];cytoplasm [GO:0005737]	GTP binding [GO:0005525]; GTPase activity [GO:0003924]; metal ion binding [GO:0046872]; protein domain specific binding [GO:0019904];enzyme activator activity [GO:0008047]	Retrograde transport at the Trans-Golgi-Network
Q8N8L6	ADP-ribosylation factor-like protein 10	ARL10	NaN	NaN	NaN	NaN	NaN	NaN	1	1	1	8.2	8.2	8.2	27.459	0.00045025	3.8152	8388200	1	Q8N8L6	3260	ARL10_HUMAN	ADP-ribosylation factor-like protein 10	ARL10 ARL10A	244				GTP binding [GO:0005525]
Q8N8R7	ARL14 effector protein	ARL14EP	NaN	19.4841	19.7807	22.0012	20.1745	21.7231	10	10	10	37.7	37.7	37.7	29.337	0	46.753	708270000	30	Q8N8R7	3262	AL14E_HUMAN	ARL14 effector protein (ARF7 effector protein)	ARL14EP ARF7EP C11orf46	260			focal adhesion [GO:0005925]; intracellular membrane-bounded organelle [GO:0043231]; nucleolus [GO:0005730]; nucleoplasm [GO:0005654]; plasma membrane [GO:0005886];cytosol [GO:0005829]
P36404;P36404-2	ADP-ribosylation factor-like protein 2	ARL2	NaN	NaN	NaN	NaN	NaN	NaN	4	4	4	35.3	35.3	35.3	20.878	0	8.2946	35008000	9	P36404;P36404-2	1292	ARL2_HUMAN	ADP-ribosylation factor-like protein 2	ARL2	184		centrosome cycle [GO:0007098]; maintenance of protein location in nucleus [GO:0051457]; negative regulation of GTPase activity [GO:0034260]; positive regulation of cell-substrate adhesion [GO:0010811]; positive regulation of microtubule polymerization [GO:0031116]; regulation of insulin secretion [GO:0050796]; regulation of microtubule polymerization [GO:0031113]; tubulin complex assembly [GO:000…	cytoplasm [GO:0005737]; cytosol [GO:0005829]; focal adhesion [GO:0005925]; Golgi apparatus [GO:0005794]; lateral plasma membrane [GO:0016328]; microtubule cytoskeleton [GO:0015630]; mitochondrial intermembrane space [GO:0005758]; mitochondrial matrix [GO:0005759]; nucleolus [GO:0005730]; nucleoplasm [GO:0005654]; nucleus [GO:0005634];centrosome [GO:0005813]	GTP binding [GO:0005525]; GTPase activity [GO:0003924]; GTPase inhibitor activity [GO:0005095];GDP binding [GO:0019003]	Post-chaperonin tubulin folding pathway
P36405	ADP-ribosylation factor-like protein 3	ARL3	NaN	21.4779	20.9664	22.237	21.0031	21.9348	9	9	9	44.5	44.5	44.5	20.455	0	23.151	682070000	31	P36405	1293	ARL3_HUMAN	ADP-ribosylation factor-like protein 3	ARL3 ARFL3	182		Golgi to plasma membrane transport [GO:0006893]; intraciliary transport [GO:0042073]; kidney development [GO:0001822]; mitotic cytokinesis [GO:0000281]; photoreceptor cell development [GO:0042461]; post-Golgi vesicle-mediated transport [GO:0006892]; protein localization to ciliary membrane [GO:1903441]; protein localization to cilium [GO:0061512]; small GTPase mediated signal transduction [GO:000…	cilium [GO:0005929]; cytoplasm [GO:0005737]; cytoplasmic microtubule [GO:0005881]; extracellular exosome [GO:0070062]; Golgi apparatus [GO:0005794]; Golgi membrane [GO:0000139]; microtubule cytoskeleton [GO:0015630]; midbody [GO:0030496]; nucleoplasm [GO:0005654]; nucleus [GO:0005634]; photoreceptor connecting cilium [GO:0032391]; spindle microtubule [GO:0005876];centrosome [GO:0005813]	GTP binding [GO:0005525]; GTPase activating protein binding [GO:0032794]; GTPase activity [GO:0003924]; magnesium ion binding [GO:0000287]; microtubule binding [GO:0008017];GDP binding [GO:0019003]	Trafficking of myristoylated proteins to the cilium
P56559;P56559-2	ADP-ribosylation factor-like protein 4C	ARL4C	NaN	NaN	NaN	NaN	NaN	NaN	1	1	1	10.4	10.4	10.4	21.487	0.0026504	2.2776	18681000	1	P56559;P56559-2	1673	ARL4C_HUMAN	ADP-ribosylation factor-like protein 4C (ADP-ribosylation factor-like protein 7) (ADP-ribosylation factor-like protein LAK)	ARL4C ARL7	192		intracellular protein transport [GO:0006886]; vesicle-mediated transport [GO:0016192];endocytic recycling [GO:0032456]	cytosol [GO:0005829]; filopodium [GO:0030175]; nucleus [GO:0005634]; plasma membrane [GO:0005886];cytoplasm [GO:0005737]	GTP binding [GO:0005525]; GTPase activity [GO:0003924];alpha-tubulin binding [GO:0043014]
Q66PJ3;Q66PJ3-2;Q66PJ3-7;Q66PJ3-3;Q66PJ3-4	ADP-ribosylation factor-like protein 6-interacting protein 4	ARL6IP4	NaN	22.5724	NaN	21.0733	NaN	21.1658	7	7	7	21.4	21.4	21.4	44.915	0	46.69	419450000	21	Q66PJ3;Q66PJ3-2;Q66PJ3-7;Q66PJ3-3;Q66PJ3-4;Q66PJ3-5	2738	AR6P4_HUMAN	ADP-ribosylation factor-like protein 6-interacting protein 4 (ARL-6-interacting protein 4) (Aip-4) (HSP-975) (HSVI-binding protein) (SR-15) (SRp25) (SR-25) (Splicing factor SRrp37)	ARL6IP4	421		RNA splicing [GO:0008380];mRNA processing [GO:0006397]	nucleolus [GO:0005730]; nucleus [GO:0005634];nuclear speck [GO:0016607]	RNA binding [GO:0003723]
O75915	PRA1 family protein 3	ARL6IP5	NaN	NaN	NaN	NaN	NaN	NaN	2	2	2	14.9	14.9	14.9	21.614	0.00023315	4.4976	21745000	4	O75915	570	PRAF3_HUMAN	PRA1 family protein 3 (ADP-ribosylation factor-like protein 6-interacting protein 5) (ARL-6-interacting protein 5) (Aip-5) (Cytoskeleton-related vitamin A-responsive protein) (Dermal papilla-derived protein 11) (GTRAP3-18) (Glutamate transporter EAAC1-interacting protein) (JM5) (Prenylated Rab acceptor protein 2) (Protein JWa) (Putative MAPK-activating protein PM27)	ARL6IP5 DERP11 JWA PRA2 PRAF3 HSPC127	188		L-glutamate transmembrane transport [GO:0015813]; negative regulation of L-glutamate import across plasma membrane [GO:0002037]; negative regulation of mitochondrial membrane potential [GO:0010917]; positive regulation of apoptotic process [GO:0043065]; positive regulation of cysteine-type endopeptidase activity involved in apoptotic process [GO:0043280]; positive regulation of stress-activated M…	endoplasmic reticulum membrane [GO:0005789]; integral component of membrane [GO:0016021]; membrane [GO:0016020]; plasma membrane [GO:0005886];cytoskeleton [GO:0005856]		Glutamate Neurotransmitter Release Cycle
Q8N6S5	ADP-ribosylation factor-like protein 6-interacting protein 6	ARL6IP6	NaN	21.0949	NaN	19.3401	NaN	19.2813	6	6	6	34.5	34.5	34.5	24.676	0	77.017	188890000	14	Q8N6S5	3251	AR6P6_HUMAN	ADP-ribosylation factor-like protein 6-interacting protein 6 (ARL-6-interacting protein 6) (Aip-6) (Phosphonoformate immuno-associated protein 1)	ARL6IP6 PFAAP1	226			nuclear inner membrane [GO:0005637];integral component of membrane [GO:0016021]
Q96BM9	ADP-ribosylation factor-like protein 8A	ARL8A	NaN	NaN	21.2432	21.0849	21.623	NaN	7	4	4	51.6	19.4	19.4	21.416	0	5.7356	238110000	19	Q96BM9	3673	ARL8A_HUMAN	ADP-ribosylation factor-like protein 8A (ADP-ribosylation factor-like protein 10B) (Novel small G protein indispensable for equal chromosome segregation 2)	ARL8A ARL10B GIE2	186		cell cycle [GO:0007049]; cell division [GO:0051301]; chromosome segregation [GO:0007059]; neutrophil degranulation [GO:0043312]; protein transport [GO:0015031];anterograde axonal transport [GO:0008089]	azurophil granule membrane [GO:0035577]; cell junction [GO:0030054]; cytoplasm [GO:0005737]; extracellular exosome [GO:0070062]; ficolin-1-rich granule membrane [GO:0101003]; late endosome membrane [GO:0031902]; lysosomal membrane [GO:0005765]; membrane [GO:0016020]; midbody [GO:0030496]; plasma membrane [GO:0005886]; spindle midzone [GO:0051233]; synapse [GO:0045202]; vacuolar membrane [GO:00057…	beta-tubulin binding [GO:0048487]; GTP binding [GO:0005525]; GTPase activity [GO:0003924];alpha-tubulin binding [GO:0043014]	Neutrophil degranulation
Q9NVJ2	ADP-ribosylation factor-like protein 8B	ARL8B	NaN	22.6867	23.3439	22.7387	23.5231	22.3627	8	8	5	52.2	52.2	19.9	21.539	0	25.741	1145700000	45	Q9NVJ2;Q9NVJ2-2	4665	ARL8B_HUMAN	ADP-ribosylation factor-like protein 8B (ADP-ribosylation factor-like protein 10C) (Novel small G protein indispensable for equal chromosome segregation 1)	ARL8B ARL10C GIE1	186		cell cycle [GO:0007049]; cell division [GO:0051301]; chromosome segregation [GO:0007059]; lysosome localization [GO:0032418]; protein transport [GO:0015031];anterograde axonal transport [GO:0008089]	cell junction [GO:0030054]; cytoplasm [GO:0005737]; extracellular exosome [GO:0070062]; late endosome membrane [GO:0031902]; lysosomal membrane [GO:0005765]; membrane [GO:0016020]; midbody [GO:0030496]; spindle midzone [GO:0051233]; synapse [GO:0045202]; vacuolar membrane [GO:0005774];axon cytoplasm [GO:1904115]	beta-tubulin binding [GO:0048487]; GDP binding [GO:0019003]; GTP binding [GO:0005525]; GTPase activity [GO:0003924];alpha-tubulin binding [GO:0043014]
Q6NXE6;Q6NXE6-2	Armadillo repeat-containing protein 6	ARMC6	NaN	NaN	NaN	NaN	NaN	NaN	3	3	3	14	14	14	54.141	0	89.571	88371000	4	Q6NXE6;Q6NXE6-2	2798	ARMC6_HUMAN	Armadillo repeat-containing protein 6	ARMC6	501		hematopoietic progenitor cell differentiation [GO:0002244]	cytosol [GO:0005829]
Q9H6L4	Armadillo repeat-containing protein 7	ARMC7	NaN	NaN	NaN	18.445	NaN	18.2315	4	4	4	22.7	22.7	22.7	21.924	0	12.794	50657000	11	Q9H6L4	4390	ARMC7_HUMAN	Armadillo repeat-containing protein 7	ARMC7	198
Q9H993	Protein-glutamate O-methyltransferase	ARMT1	NaN	20.5829	NaN	22.1779	NaN	23.0659	3	3	3	14.3	14.3	14.3	51.172	0	56.974	924820000	12	Q9H993	4450	ARMT1_HUMAN	Damage-control phosphatase ARMT1 (EC 3.1.3.-) (Acidic residue methyltransferase 1) (Protein-glutamate O-methyltransferase) (EC 2.1.1.-) (Sugar phosphate phosphatase ARMT1)	ARMT1 C6orf211	441		methylation [GO:0032259]; regulation of response to DNA damage stimulus [GO:2001020];cellular response to DNA damage stimulus [GO:0006974]		metal ion binding [GO:0046872]; phosphatase activity [GO:0016791]; protein carboxyl O-methyltransferase activity [GO:0051998]; S-adenosylmethionine-dependent methyltransferase activity [GO:0008757];enzyme binding [GO:0019899]
P27540;P27540-2;P27540-3;P27540-4	Aryl hydrocarbon receptor nuclear translocator	ARNT	NaN	NaN	NaN	NaN	NaN	NaN	2	2	2	4.2	4.2	4.2	86.636	0.0075669	1.6357	0	2	P27540;P27540-2;P27540-3;P27540-4	1147	ARNT_HUMAN	Aryl hydrocarbon receptor nuclear translocator (ARNT protein) (Class E basic helix-loop-helix protein 2) (bHLHe2) (Dioxin receptor, nuclear translocator) (Hypoxia-inducible factor 1-beta) (HIF-1-beta) (HIF1-beta)	ARNT BHLHE2	789		embryonic placenta development [GO:0001892]; mRNA transcription by RNA polymerase II [GO:0042789]; positive regulation of endothelial cell proliferation [GO:0001938]; positive regulation of erythrocyte differentiation [GO:0045648]; positive regulation of glycolytic process [GO:0045821]; positive regulation of hormone biosynthetic process [GO:0046886]; positive regulation of protein sumoylation [G…	nuclear body [GO:0016604]; nuclear chromatin [GO:0000790]; nucleoplasm [GO:0005654]; nucleus [GO:0005634]; RNA polymerase II transcription factor complex [GO:0090575];cytoplasm [GO:0005737]	DNA-binding transcription factor activity [GO:0003700]; DNA-binding transcription factor activity, RNA polymerase II-specific [GO:0000981]; enhancer binding [GO:0035326]; nuclear receptor activity [GO:0004879]; protein heterodimerization activity [GO:0046982]; protein homodimerization activity [GO:0042803]; sequence-specific double-stranded DNA binding [GO:1990837]; transcription coactivator acti…	Regulation of gene expression by Hypoxia-inducible Factor
Q92747;Q92747-2	Actin-related protein 2/3 complex subunit 1A	ARPC1A	NaN	19.0826	21.185	22.9419	20.2822	22.6477	21	19	19	73.2	66.5	66.5	41.569	0	174.67	2463900000	98	Q92747;Q92747-2	3565	ARC1A_HUMAN	Actin-related protein 2/3 complex subunit 1A (SOP2-like protein)	ARPC1A SOP2L	370		Arp2/3 complex-mediated actin nucleation [GO:0034314]; ephrin receptor signaling pathway [GO:0048013]; Fc-gamma receptor signaling pathway involved in phagocytosis [GO:0038096]; membrane organization [GO:0061024];actin cytoskeleton organization [GO:0030036]	Arp2/3 protein complex [GO:0005885]; cytosol [GO:0005829]; extracellular exosome [GO:0070062]; nucleus [GO:0005634]; site of double-strand break [GO:0035861];actin cytoskeleton [GO:0015629]	actin filament binding [GO:0051015];actin binding [GO:0003779]	Regulation of actin dynamics for phagocytic cup formation
O15143	Actin-related protein 2/3 complex subunit 1B	ARPC1B	NaN	18.6294	21.4495	22.7913	19.623	23.3724	21	21	19	59.1	59.1	52.4	40.949	0	139.45	3040800000	88	O15143	246	ARC1B_HUMAN	Actin-related protein 2/3 complex subunit 1B (Arp2/3 complex 41 kDa subunit) (p41-ARC)	ARPC1B ARC41	372		ephrin receptor signaling pathway [GO:0048013]; Fc-gamma receptor signaling pathway involved in phagocytosis [GO:0038096]; response to estradiol [GO:0032355]; response to estrogen [GO:0043627];Arp2/3 complex-mediated actin nucleation [GO:0034314]	Arp2/3 protein complex [GO:0005885]; cytosol [GO:0005829]; extracellular exosome [GO:0070062]; focal adhesion [GO:0005925]; nucleus [GO:0005634]; tubulobulbar complex [GO:0036284];actin cytoskeleton [GO:0015629]	structural constituent of cytoskeleton [GO:0005200];actin filament binding [GO:0051015]	Regulation of actin dynamics for phagocytic cup formation
O15144	Actin-related protein 2/3 complex subunit 2	ARPC2	NaN	19.2086	NaN	23.5964	NaN	22.7629	18	18	18	56.7	56.7	56.7	34.333	0	269.84	3042700000	82	O15144	247	ARPC2_HUMAN	Actin-related protein 2/3 complex subunit 2 (Arp2/3 complex 34 kDa subunit) (p34-ARC)	ARPC2 ARC34 PRO2446	300		actin polymerization-dependent cell motility [GO:0070358]; Arp2/3 complex-mediated actin nucleation [GO:0034314]; ephrin receptor signaling pathway [GO:0048013]; Fc-gamma receptor signaling pathway involved in phagocytosis [GO:0038096]; membrane organization [GO:0061024]; positive regulation of lamellipodium assembly [GO:0010592]; positive regulation of substrate adhesion-dependent cell spreading…	Arp2/3 protein complex [GO:0005885]; cytosol [GO:0005829]; endosome [GO:0005768]; extracellular exosome [GO:0070062]; focal adhesion [GO:0005925]; glutamatergic synapse [GO:0098978]; lamellipodium [GO:0030027]; muscle cell projection membrane [GO:0036195]; neuron projection [GO:0043005]; nucleus [GO:0005634]; site of double-strand break [GO:0035861];actin cytoskeleton [GO:0015629]	structural constituent of cytoskeleton [GO:0005200];actin filament binding [GO:0051015]	Regulation of actin dynamics for phagocytic cup formation
O15145	Actin-related protein 2/3 complex subunit 3	ARPC3	19.9015	22.6339	23.7632	25.3012	23.8752	24.8557	16	16	16	71.3	71.3	71.3	20.546	0	86.349	4773200000	91	O15145	248	ARPC3_HUMAN	Actin-related protein 2/3 complex subunit 3 (Arp2/3 complex 21 kDa subunit) (p21-ARC)	ARPC3 ARC21	178		Arp2/3 complex-mediated actin nucleation [GO:0034314]; cellular response to nerve growth factor stimulus [GO:1990090]; ephrin receptor signaling pathway [GO:0048013]; Fc-gamma receptor signaling pathway involved in phagocytosis [GO:0038096]; membrane organization [GO:0061024];actin polymerization-dependent cell motility [GO:0070358]	Arp2/3 protein complex [GO:0005885]; cytosol [GO:0005829]; extracellular exosome [GO:0070062]; filamentous actin [GO:0031941]; focal adhesion [GO:0005925]; growth cone leading edge [GO:0061850]; lamellipodium [GO:0030027]; membrane [GO:0016020]; nucleus [GO:0005634]; site of double-strand break [GO:0035861];actin cytoskeleton [GO:0015629]	structural constituent of cytoskeleton [GO:0005200];actin binding [GO:0003779]	Regulation of actin dynamics for phagocytic cup formation
P59998;P59998-3;P59998-2	Actin-related protein 2/3 complex subunit 4	ARPC4	21.0738	21.9034	26.0198	24.5711	25.4656	24.2769	21	21	21	78	78	78	19.667	0	261.35	8152900000	173	P59998;P59998-3;P59998-2;P59998-4	1689	ARPC4_HUMAN	Actin-related protein 2/3 complex subunit 4 (Arp2/3 complex 20 kDa subunit) (p20-ARC)	ARPC4 ARC20	168		actin nucleation [GO:0045010]; Arp2/3 complex-mediated actin nucleation [GO:0034314]; ephrin receptor signaling pathway [GO:0048013]; Fc-gamma receptor signaling pathway involved in phagocytosis [GO:0038096]; membrane organization [GO:0061024];actin filament polymerization [GO:0030041]	cell projection [GO:0042995]; cytosol [GO:0005829]; extracellular exosome [GO:0070062]; nucleus [GO:0005634]; site of double-strand break [GO:0035861];Arp2/3 protein complex [GO:0005885]	enzyme binding [GO:0019899]; structural constituent of cytoskeleton [GO:0005200];actin binding [GO:0003779]	Regulation of actin dynamics for phagocytic cup formation
O15511;O15511-2	Actin-related protein 2/3 complex subunit 5	ARPC5	NaN	21.0173	NaN	22.0829	NaN	22.1208	8	8	8	76.8	76.8	76.8	16.32	0	102.54	860180000	26	O15511;O15511-2	286	ARPC5_HUMAN	Actin-related protein 2/3 complex subunit 5 (Arp2/3 complex 16 kDa subunit) (p16-ARC)	ARPC5 ARC16	151		actin filament network formation [GO:0051639]; Arp2/3 complex-mediated actin nucleation [GO:0034314]; cell migration [GO:0016477]; ephrin receptor signaling pathway [GO:0048013]; Fc-gamma receptor signaling pathway involved in phagocytosis [GO:0038096]; lamellipodium organization [GO:0097581]; maintenance of cell polarity [GO:0030011]; membrane organization [GO:0061024]; microtubule organizing ce…	Arp2/3 protein complex [GO:0005885]; cytoplasm [GO:0005737]; cytosol [GO:0005829]; endosome [GO:0005768]; extracellular exosome [GO:0070062]; extracellular region [GO:0005576]; ficolin-1-rich granule lumen [GO:1904813]; focal adhesion [GO:0005925]; growth cone [GO:0030426]; lamellipodium [GO:0030027]; nucleus [GO:0005634]; secretory granule lumen [GO:0034774]; site of double-strand break [GO:0035…	structural constituent of cytoskeleton [GO:0005200];actin filament binding [GO:0051015]	Regulation of actin dynamics for phagocytic cup formation
Q9BPX5	Actin-related protein 2/3 complex subunit 5-like protein	ARPC5L	NaN	NaN	22.7715	22.9813	22.1671	22.511	7	7	7	66	66	66	16.941	0	143.12	949650000	36	Q9BPX5	4030	ARP5L_HUMAN	Actin-related protein 2/3 complex subunit 5-like protein (Arp2/3 complex 16 kDa subunit 2) (ARC16-2)	ARPC5L	153		cell migration [GO:0016477];Arp2/3 complex-mediated actin nucleation [GO:0034314]	cytoplasm [GO:0005737]; extracellular exosome [GO:0070062]; focal adhesion [GO:0005925]; glutamatergic synapse [GO:0098978];Arp2/3 protein complex [GO:0005885]	actin filament binding [GO:0051015]
Q7Z6K5-2	Arpin	ARPIN	NaN	NaN	NaN	20.6235	NaN	19.552	6	6	0	26.6	26.6	0	43.881	0	49.054	226180000	19	Q7Z6K5-2	3007	ARPIN_HUMAN	Arpin (Arp2/3 inhibition protein)	ARPIN C15orf38	226		negative regulation of actin nucleation [GO:0051126]; negative regulation of cell migration [GO:0030336]; negative regulation of lamellipodium morphogenesis [GO:2000393];directional locomotion [GO:0033058]	lamellipodium [GO:0030027]
Q7Z6K5	Arpin	ARPIN	NaN	NaN	NaN	NaN	NaN	NaN	5	1	1	43.4	8.8	8.8	24.943	0.0030303	2.1511	39393000	3	Q7Z6K5	3006	ARPIN_HUMAN	Arpin (Arp2/3 inhibition protein)	ARPIN C15orf38	226		negative regulation of actin nucleation [GO:0051126]; negative regulation of cell migration [GO:0030336]; negative regulation of lamellipodium morphogenesis [GO:2000393];directional locomotion [GO:0033058]	lamellipodium [GO:0030027]
P32121;P32121-5;P32121-2;P32121-3;P32121-4	Beta-arrestin-2	ARRB2	NaN	NaN	NaN	NaN	NaN	NaN	1	1	1	3.7	3.7	3.7	46.105	0.0010622	2.8557	62828000	2	P32121;P32121-5;P32121-2;P32121-3;P32121-4	1235	ARRB2_HUMAN	Beta-arrestin-2 (Arrestin beta-2) (Non-visual arrestin-3)	ARRB2 ARB2 ARR2	409		brain development [GO:0007420]; cell chemotaxis [GO:0060326]; desensitization of G protein-coupled receptor signaling pathway by arrestin [GO:0002032]; detection of temperature stimulus involved in sensory perception of pain [GO:0050965]; dopamine receptor signaling pathway [GO:0007212]; excitatory postsynaptic potential [GO:0060079]; follicle-stimulating hormone signaling pathway [GO:0042699]; G…	clathrin-coated pit [GO:0005905]; cytoplasm [GO:0005737]; cytoplasmic vesicle [GO:0031410]; cytosol [GO:0005829]; dendritic spine [GO:0043197]; endocytic vesicle [GO:0030139]; endosome [GO:0005768]; intracellular membrane-bounded organelle [GO:0043231]; nucleus [GO:0005634]; plasma membrane [GO:0005886]; postsynaptic density [GO:0014069]; postsynaptic membrane [GO:0045211];basolateral plasma memb…	alpha-1A adrenergic receptor binding [GO:0031691]; alpha-1B adrenergic receptor binding [GO:0031692]; angiotensin receptor binding [GO:0031701]; arrestin family protein binding [GO:1990763]; D1 dopamine receptor binding [GO:0031748]; enzyme binding [GO:0019899]; follicle-stimulating hormone receptor binding [GO:0031762]; G protein-coupled receptor binding [GO:0001664]; identical protein binding […	Activated NOTCH1 Transmits Signal to the Nucleus
Q9H2C2	Protein ARV1	ARV1	NaN	NaN	NaN	NaN	NaN	NaN	1	1	1	10	10	10	31.052	0	7.9265	23115000	1	Q9H2C2	4320	ARV1_HUMAN	Protein ARV1 (hARV1)	ARV1 HT035	271		cholesterol biosynthetic process [GO:0006695]; cholesterol transport [GO:0030301]; intracellular sterol transport [GO:0032366]; regulation of cholesterol metabolic process [GO:0090181]; regulation of intracellular cholesterol transport [GO:0032383]; regulation of plasma membrane sterol distribution [GO:0097036]; sphingolipid metabolic process [GO:0006665]; sterol metabolic process [GO:0016125];bi…	endoplasmic reticulum membrane [GO:0005789]; Golgi apparatus [GO:0005794]; integral component of membrane [GO:0016021];cortical endoplasmic reticulum [GO:0032541]	sterol transporter activity [GO:0015248]	Cholesterol biosynthesis
Q9ULH1;Q9ULH1-2	Arf-GAP with SH3 domain, ANK repeat and PH domain-containing protein 1	ASAP1	NaN	NaN	22.264	20.0865	21.9681	21.3608	9	9	9	13.9	13.9	13.9	125.5	0	40.224	749740000	34	Q9ULH1;Q9ULH1-2	5015	ASAP1_HUMAN	Arf-GAP with SH3 domain, ANK repeat and PH domain-containing protein 1 (130 kDa phosphatidylinositol 4,5-bisphosphate-dependent ARF1 GTPase-activating protein) (ADP-ribosylation factor-directed GTPase-activating protein 1) (ARF GTPase-activating protein 1) (Development and differentiation-enhancing factor 1) (DEF-1) (Differentiation-enhancing factor 1) (PIP2-dependent ARF1 GAP)	ASAP1 DDEF1 KIAA1249	1129		negative regulation of dendritic spine development [GO:0061000]; positive regulation of membrane tubulation [GO:1903527]; positive regulation of podosome assembly [GO:0071803];cilium assembly [GO:0060271]	cytosol [GO:0005829]; dendritic spine [GO:0043197]; podosome [GO:0002102];cell projection membrane [GO:0031253]	GTPase activator activity [GO:0005096]; metal ion binding [GO:0046872]; phosphatidylinositol-3,4,5-trisphosphate binding [GO:0005547]; phosphatidylinositol-4,5-bisphosphate binding [GO:0005546]; phosphatidylserine binding [GO:0001786];cadherin binding [GO:0045296]	VxPx cargo-targeting to cilium
Q9H1I8;Q9H1I8-3;Q9H1I8-2	Activating signal cointegrator 1 complex subunit 2	ASCC2	NaN	NaN	NaN	NaN	NaN	NaN	2	2	2	2.4	2.4	2.4	86.359	0.0045545	1.888	24583000	2	Q9H1I8;Q9H1I8-3;Q9H1I8-2	4312	ASCC2_HUMAN	Activating signal cointegrator 1 complex subunit 2 (ASC-1 complex subunit p100) (Trip4 complex subunit p100)	ASCC2 ASC1P100	757		regulation of transcription, DNA-templated [GO:0006355];DNA dealkylation involved in DNA repair [GO:0006307]	nuclear speck [GO:0016607]; nucleoplasm [GO:0005654]; nucleus [GO:0005634];activating signal cointegrator 1 complex [GO:0099053]	ubiquitin binding [GO:0043130]	ALKBH3 mediated reversal of alkylation damage
Q8N3C0	Activating signal cointegrator 1 complex subunit 3	ASCC3	19.7481	21.4118	21.3682	21.8485	22.5245	21.5361	56	56	56	31.6	31.6	31.6	251.46	0	199.89	3029600000	187	Q8N3C0;Q8N3C0-4;Q8N3C0-3	3207	ASCC3_HUMAN	Activating signal cointegrator 1 complex subunit 3 (EC 3.6.4.12) (ASC-1 complex subunit p200) (ASC1p200) (Helicase, ATP binding 1) (Trip4 complex subunit p200)	ASCC3 HELIC1	2202		DNA dealkylation involved in DNA repair [GO:0006307]; DNA duplex unwinding [GO:0032508];cell population proliferation [GO:0008283]	cytosol [GO:0005829]; intracellular [GO:0005622]; membrane [GO:0016020]; nuclear speck [GO:0016607]; nucleoplasm [GO:0005654]; nucleus [GO:0005634];activating signal cointegrator 1 complex [GO:0099053]	ATP binding [GO:0005524]; RNA binding [GO:0003723];3'-5' DNA helicase activity [GO:0043138]	ALKBH3 mediated reversal of alkylation damage
Q9Y294	Histone chaperone ASF1A	ASF1A	NaN	21.7026	NaN	22.1659	23.2454	21.843	4	4	4	48	48	48	22.968	0	16.777	448720000	16	Q9Y294;Q9NVP2	5118	ASF1A_HUMAN;ASF1B_HUMAN	Histone chaperone ASF1A (Anti-silencing function protein 1 homolog A) (hAsf1) (hAsf1a) (CCG1-interacting factor A) (CIA) (hCIA);Histone chaperone ASF1B (Anti-silencing function protein 1 homolog B) (hAsf1) (hAsf1b) (CCG1-interacting factor A-II) (CIA-II) (hCIA-II)	ASF1A CGI-98 HSPC146;ASF1B	202;204		cell differentiation [GO:0030154]; DNA replication-dependent nucleosome assembly [GO:0006335]; DNA replication-independent nucleosome assembly [GO:0006336]; muscle cell differentiation [GO:0042692]; negative regulation of chromatin silencing [GO:0031936]; nucleosome assembly [GO:0006334]; osteoblast differentiation [GO:0001649]; spermatogenesis [GO:0007283];blastocyst hatching [GO:0001835];DNA re…	nucleoplasm [GO:0005654]; nucleus [GO:0005634]; protein-containing complex [GO:0032991];nuclear chromatin [GO:0000790]	histone binding [GO:0042393];chromatin binding [GO:0003682];histone binding [GO:0042393]	Formation of Senescence-Associated Heterochromatin Foci (SAHF)
Q9NR48;Q9NR48-2	Histone-lysine N-methyltransferase ASH1L	ASH1L	NaN	NaN	NaN	NaN	NaN	NaN	2	2	2	1.1	1.1	1.1	332.79	0.0016642	2.544	24316000	2	Q9NR48;Q9NR48-2	4583	ASH1L_HUMAN	Histone-lysine N-methyltransferase ASH1L (EC 2.1.1.-) (ASH1-like protein) (huASH1) (Absent small and homeotic disks protein 1 homolog) (Lysine N-methyltransferase 2H)	ASH1L KIAA1420 KMT2H	2969		decidualization [GO:0046697]; DNA packaging [GO:0006323]; flagellated sperm motility [GO:0030317]; histone H3-K36 dimethylation [GO:0097676]; interleukin-6 production [GO:0032635]; negative regulation of acute inflammatory response [GO:0002674]; negative regulation of I-kappaB kinase/NF-kappaB signaling [GO:0043124]; negative regulation of MAPK cascade [GO:0043409]; positive regulation of transcr…	chromosome [GO:0005694]; Golgi apparatus [GO:0005794]; nucleoplasm [GO:0005654]; nucleus [GO:0005634];bicellular tight junction [GO:0005923]	DNA binding [GO:0003677]; DNA-binding transcription factor activity, RNA polymerase II-specific [GO:0000981]; histone methyltransferase activity (H3-K36 specific) [GO:0046975]; histone methyltransferase activity (H3-K4 specific) [GO:0042800]; histone methyltransferase activity (H3-K9 specific) [GO:0046974]; metal ion binding [GO:0046872];chromatin binding [GO:0003682]	PKMTs methylate histone lysines
Q9UBL3;Q9UBL3-2;Q9UBL3-3	Set1/Ash2 histone methyltransferase complex subunit ASH2	ASH2L	NaN	NaN	NaN	21.2759	NaN	19.9831	3	3	3	9.2	9.2	9.2	68.722	0	9.1068	267970000	6	Q9UBL3;Q9UBL3-2;Q9UBL3-3	4858	ASH2L_HUMAN	Set1/Ash2 histone methyltransferase complex subunit ASH2 (ASH2-like protein)	ASH2L ASH2L1	628		cellular response to DNA damage stimulus [GO:0006974]; hemopoiesis [GO:0030097]; histone H3-K4 methylation [GO:0051568]; positive regulation of cell population proliferation [GO:0008284]; positive regulation of transcription by RNA polymerase II [GO:0045944]; regulation of megakaryocyte differentiation [GO:0045652]; regulation of transcription, DNA-templated [GO:0006355]; response to estrogen [GO…	MLL1 complex [GO:0071339]; MLL3/4 complex [GO:0044666]; nuclear euchromatin [GO:0005719]; nucleoplasm [GO:0005654]; nucleus [GO:0005634]; Set1C/COMPASS complex [GO:0048188];histone methyltransferase complex [GO:0035097]	euchromatin binding [GO:1990188]; metal ion binding [GO:0046872]; transcription regulatory region DNA binding [GO:0044212];beta-catenin binding [GO:0008013]	Formation of the beta-catenin:TCF transactivating complex
P08243;P08243-2;P08243-3	Asparagine synthetase [glutamine-hydrolyzing]	ASNS	21.669	23.1397	22.1123	23.0739	22.2576	23.3725	36	36	36	68.1	68.1	68.1	64.369	0	154.51	5860500000	173	P08243;P08243-2;P08243-3	840	ASNS_HUMAN	Asparagine synthetase [glutamine-hydrolyzing] (EC 6.3.5.4) (Cell cycle control protein TS11) (Glutamine-dependent asparagine synthetase)	ASNS TS11	561	L-asparagine biosynthesis; L-asparagine from L-aspartate (L-Gln route): step 1/1.;PATHWAY: Amino-acid biosynthesis	cellular amino acid biosynthetic process [GO:0008652]; cellular response to glucose starvation [GO:0042149]; cellular response to hormone stimulus [GO:0032870]; glutamine metabolic process [GO:0006541]; L-asparagine biosynthetic process [GO:0070981]; liver development [GO:0001889]; negative regulation of apoptotic process [GO:0043066]; PERK-mediated unfolded protein response [GO:0036499]; positiv…	cytosol [GO:0005829]	ATP binding [GO:0005524]; cofactor binding [GO:0048037]; protein homodimerization activity [GO:0042803];asparagine synthase (glutamine-hydrolyzing) activity [GO:0004066]	ATF4 activates genes in response to endoplasmic reticulum stress
L0R819		ASNSD1	NaN	NaN	NaN	20.9317	NaN	20.7545	2	1	1	38.5	11.5	11.5	11.25	0.0030315	2.1526	149630000	8	L0R819	97	ASURF_HUMAN	ASNSD1 upstream open reading frame protein (ASNSD1 small/short open reading frame-encoded polypeptide) (ASNSD1-SEP)	ASDURF	96			cytoplasm [GO:0005737]
Q9NWL6	Asparagine synthetase domain-containing protein 1	ASNSD1	NaN	NaN	NaN	NaN	NaN	NaN	1	1	1	2.6	2.6	2.6	72.079	0	5.4499	89453000	6	Q9NWL6	4688	ASND1_HUMAN	Asparagine synthetase domain-containing protein 1 (HCV NS3-transactivated protein 1)	ASNSD1 NS3TP1 Nbla00058	643		glutamine metabolic process [GO:0006541];asparagine biosynthetic process [GO:0006529]		asparagine synthase (glutamine-hydrolyzing) activity [GO:0004066]
Q12797;Q12797-10	Aspartyl/asparaginyl beta-hydroxylase	ASPH	NaN	NaN	NaN	NaN	NaN	NaN	1	1	1	2	2	2	85.862	0.0028496	2.255	0	1	Q12797;Q12797-10	2044	ASPH_HUMAN	Aspartyl/asparaginyl beta-hydroxylase (EC 1.14.11.16) (Aspartate beta-hydroxylase) (ASP beta-hydroxylase) (Peptide-aspartate beta-dioxygenase)	ASPH BAH	758		activation of store-operated calcium channel activity [GO:0032237]; calcium ion homeostasis [GO:0055074]; calcium ion transmembrane transport [GO:0070588]; cellular response to calcium ion [GO:0071277]; detection of calcium ion [GO:0005513]; face morphogenesis [GO:0060325]; ion transmembrane transport [GO:0034220]; limb morphogenesis [GO:0035108]; muscle contraction [GO:0006936]; negative regulat…	cell [GO:0005623]; cortical endoplasmic reticulum [GO:0032541]; endoplasmic reticulum [GO:0005783]; endoplasmic reticulum membrane [GO:0005789]; integral component of endoplasmic reticulum membrane [GO:0030176]; integral component of membrane [GO:0016021]; junctional sarcoplasmic reticulum membrane [GO:0014701]; plasma membrane [GO:0005886]; sarcoplasmic reticulum lumen [GO:0033018]; sarcoplasmic…	electron transfer activity [GO:0009055]; ion channel binding [GO:0044325]; peptide-aspartate beta-dioxygenase activity [GO:0004597]; peptidyl-aspartic acid 3-dioxygenase activity [GO:0062101]; structural constituent of muscle [GO:0008307]; structural molecule activity [GO:0005198];calcium ion binding [GO:0005509]	Stimuli-sensing channels
Q6ICH7	Aspartate beta-hydroxylase domain-containing protein 2	ASPHD2	NaN	NaN	NaN	NaN	NaN	NaN	1	1	1	7.3	7.3	7.3	41.698	0	16.34	72202000	3	Q6ICH7	2776	ASPH2_HUMAN	Aspartate beta-hydroxylase domain-containing protein 2 (EC 1.14.11.-)	ASPHD2	369		peptidyl-amino acid modification [GO:0018193]	membrane [GO:0016020];integral component of membrane [GO:0016021]	metal ion binding [GO:0046872];dioxygenase activity [GO:0051213]
Q8IZT6;Q8IZT6-2	Abnormal spindle-like microcephaly-associated protein	ASPM	NaN	NaN	NaN	NaN	NaN	NaN	3	3	3	1.3	1.3	1.3	409.8	0.0010668	2.9143	253210000	6	Q8IZT6;Q8IZT6-2	3183	ASPM_HUMAN	Abnormal spindle-like microcephaly-associated protein (Abnormal spindle protein homolog) (Asp homolog)	ASPM MCPH5	3477		developmental growth [GO:0048589]; forebrain neuroblast division [GO:0021873]; maintenance of centrosome location [GO:0051661]; male gonad development [GO:0008584]; negative regulation of asymmetric cell division [GO:0045769]; negative regulation of neuron differentiation [GO:0045665]; neuron migration [GO:0001764]; neuronal stem cell population maintenance [GO:0097150]; oogenesis [GO:0048477]; p…	centrosome [GO:0005813]; cytoplasm [GO:0005737]; meiotic spindle [GO:0072687]; microtubule minus-end [GO:0036449]; midbody [GO:0030496]; mitotic spindle pole [GO:0097431]; nucleus [GO:0005634];apical plasma membrane [GO:0016324]	calmodulin binding [GO:0005516]
Q9BZE9;Q9BZE9-2	Tether containing UBX domain for GLUT4	ASPSCR1	NaN	NaN	NaN	NaN	NaN	NaN	3	3	3	12.1	12.1	12.1	60.182	0	9.1478	91065000	7	Q9BZE9;Q9BZE9-2;Q9BZE9-3	4220	ASPC1_HUMAN	Tether containing UBX domain for GLUT4 (Alveolar soft part sarcoma chromosomal region candidate gene 1 protein) (Alveolar soft part sarcoma locus) (Renal papillary cell carcinoma protein 17) (UBX domain-containing protein 9)	ASPSCR1 ASPL RCC17 TUG UBXD9 UBXN9	553		intracellular protein transport [GO:0006886]; positive regulation of protein modification process [GO:0031401]; regulation of glucose import [GO:0046324];glucose homeostasis [GO:0042593]	cytosol [GO:0005829]; endomembrane system [GO:0012505]; endoplasmic reticulum-Golgi intermediate compartment membrane [GO:0033116]; extrinsic component of membrane [GO:0019898]; intracellular membrane-bounded organelle [GO:0043231]; nucleoplasm [GO:0005654]; perinuclear region of cytoplasm [GO:0048471]; plasma membrane [GO:0005886]; vesicle membrane [GO:0012506];cytoplasmic side of plasma membran…		Translocation of SLC2A4 (GLUT4) to the plasma membrane
Q7L266	Isoaspartyl peptidase/L-asparaginase;Isoaspartyl peptidase/L-asparaginase alpha chain;Isoaspartyl peptidase/L-asparaginase beta chain	ASRGL1	NaN	NaN	NaN	NaN	NaN	NaN	2	2	2	8.8	8.8	8.8	32.054	0.00023719	4.8467	12267000	4	Q7L266	2940	ASGL1_HUMAN	Isoaspartyl peptidase/L-asparaginase beta chain];Isoaspartyl peptidase/L-asparaginase (EC 3.4.19.5) (EC 3.5.1.1) (Asparaginase-like protein 1) (Beta-aspartyl-peptidase) (Isoaspartyl dipeptidase) (L-asparagine amidohydrolase) [Cleaved into: Isoaspartyl peptidase/L-asparaginase alpha chain	ASRGL1 ALP CRASH	308		L-phenylalanine catabolic process [GO:0006559];asparagine catabolic process via L-aspartate [GO:0033345]	cytosol [GO:0005829]; nucleus [GO:0005634]; photoreceptor inner segment [GO:0001917];cytoplasm [GO:0005737]	beta-aspartyl-peptidase activity [GO:0008798];asparaginase activity [GO:0004067]	Phenylalanine metabolism
P00966	Argininosuccinate synthase	ASS1	NaN	20.7889	22.4105	22.3463	22.4356	22.1337	12	12	12	34	34	34	46.53	0	26.435	1169700000	37	P00966	751	ASSY_HUMAN	Argininosuccinate synthase (EC 6.3.4.5) (Citrulline--aspartate ligase)	ASS1 ASS	412	(N(omega)-L-arginino)succinate from L-aspartate and L-citrulline: step 1/1. {ECO:0000305|PubMed:18473344, ECO:0000305|PubMed:27287393, ECO:0000305|PubMed:8792870}.; L-arginine biosynthesis; L-arginine from L-ornithine and carbamoyl phosphate: step 2/3. {ECO:0000305|PubMed:18473344, ECO:0000305|PubMed:27287393, ECO:0000305|PubMed:8792870}.; PATHWAY: Nitrogen metabolism; urea cycle;PATHWAY: Amino-a…	aging [GO:0007568]; arginine biosynthetic process [GO:0006526]; argininosuccinate metabolic process [GO:0000053]; aspartate metabolic process [GO:0006531]; cellular response to amine stimulus [GO:0071418]; cellular response to amino acid stimulus [GO:0071230]; cellular response to ammonium ion [GO:0071242]; cellular response to cAMP [GO:0071320]; cellular response to dexamethasone stimulus [GO:00…	cytoplasm [GO:0005737]; cytosol [GO:0005829]; endoplasmic reticulum [GO:0005783]; extracellular exosome [GO:0070062]; lysosome [GO:0005764]; mitochondrial outer membrane [GO:0005741]; nucleus [GO:0005634]; perikaryon [GO:0043204];cell body fiber [GO:0070852]	argininosuccinate synthase activity [GO:0004055]; ATP binding [GO:0005524]; identical protein binding [GO:0042802]; RNA binding [GO:0003723]; toxic substance binding [GO:0015643];amino acid binding [GO:0016597]	Urea cycle
O14525;O14525-3;O14525-2	Astrotactin-1	ASTN1	NaN	NaN	NaN	NaN	NaN	NaN	2	2	2	1.7	1.7	1.7	144.91	0.003006	2.0662	27893000	3	O14525;O14525-3;O14525-2	165	ASTN1_HUMAN	Astrotactin-1	ASTN1 ASTN KIAA0289	1302		neuron cell-cell adhesion [GO:0007158]; neuron migration [GO:0001764];locomotory behavior [GO:0007626]	endosome [GO:0005768]; external side of plasma membrane [GO:0009897]; integral component of membrane [GO:0016021]; perikaryon [GO:0043204];clathrin-coated vesicle [GO:0030136]
Q9NVM9;Q9NVM9-2	Protein asunder homolog	ASUN	NaN	20.0247	NaN	20.1629	NaN	20.2382	13	13	13	23.1	23.1	23.1	80.224	0	23.963	550360000	23	Q9NVM9;Q9NVM9-2	4668	INT13_HUMAN	Integrator complex subunit 13 (Cell cycle regulator Mat89Bb homolog) (Germ cell tumor 1) (Protein asunder homolog) (Sarcoma antigen NY-SAR-95)	INTS13 ASUN C12orf11 GCT1	706		centrosome localization [GO:0051642]; flagellated sperm motility [GO:0030317]; mitotic spindle organization [GO:0007052]; protein localization to nuclear envelope [GO:0090435]; regulation of fertilization [GO:0080154]; regulation of mitotic cell cycle [GO:0007346]; snRNA transcription by RNA polymerase II [GO:0042795];cell division [GO:0051301]	intracellular membrane-bounded organelle [GO:0043231]; nuclear body [GO:0016604]; nucleoplasm [GO:0005654]; nucleus [GO:0005634];cytoplasm [GO:0005737]		RNA polymerase II transcribes snRNA genes
Q8IXJ9	Putative Polycomb group protein ASXL1	ASXL1	NaN	NaN	19.9055	NaN	20.2109	20.2411	3	3	3	3.5	3.5	3.5	165.43	0	5.1872	138910000	6	Q8IXJ9;Q8IXJ9-2	3145	ASXL1_HUMAN	Polycomb group protein ASXL1 (Additional sex combs-like protein 1)	ASXL1 KIAA0978	1541		bone marrow development [GO:0048539]; cell morphogenesis [GO:0000902]; heart morphogenesis [GO:0003007]; hemopoiesis [GO:0030097]; homeostasis of number of cells [GO:0048872]; lung saccule development [GO:0060430]; monoubiquitinated histone H2A deubiquitination [GO:0035522]; negative regulation of fat cell differentiation [GO:0045599]; negative regulation of peroxisome proliferator activated rece…	PR-DUB complex [GO:0035517];nucleoplasm [GO:0005654]	DNA binding [GO:0003677]; metal ion binding [GO:0046872]; peroxisome proliferator activated receptor binding [GO:0042975]; retinoic acid receptor binding [GO:0042974]; transcription coactivator activity [GO:0003713];chromatin binding [GO:0003682]	UCH proteinases
Q76L83;Q76L83-2	Putative Polycomb group protein ASXL2	ASXL2	NaN	NaN	NaN	NaN	NaN	NaN	6	6	6	9.1	9.1	9.1	153.82	0.00065992	3.4742	197530000	8	Q76L83;Q76L83-2	2929	ASXL2_HUMAN	Putative Polycomb group protein ASXL2 (Additional sex combs-like protein 2)	ASXL2 ASXH2 KIAA1685	1435		positive regulation of fat cell differentiation [GO:0045600]; positive regulation of peroxisome proliferator activated receptor signaling pathway [GO:0035360]; positive regulation of transcription by RNA polymerase II [GO:0045944]; protein deubiquitination [GO:0016579]; transcription, DNA-templated [GO:0006351];animal organ morphogenesis [GO:0009887]	PR-DUB complex [GO:0035517];nucleoplasm [GO:0005654]	DNA binding [GO:0003677]; metal ion binding [GO:0046872]; peroxisome proliferator activated receptor binding [GO:0042975];chromatin binding [GO:0003682]	UCH proteinases
Q8NBU5	ATPase family AAA domain-containing protein 1	ATAD1	NaN	NaN	NaN	19.7659	NaN	20.4842	2	2	2	11.6	11.6	11.6	40.744	0	27.945	163110000	5	Q8NBU5	3294	ATAD1_HUMAN	ATPase family AAA domain-containing protein 1 (EC 3.6.1.3) (Thorase)	ATAD1 FNP001	361		memory [GO:0007613]; negative regulation of synaptic transmission, glutamatergic [GO:0051967]; positive regulation of receptor internalization [GO:0002092]; regulation of postsynaptic neurotransmitter receptor internalization [GO:0099149];learning [GO:0007612]	glutamatergic synapse [GO:0098978]; membrane [GO:0016020]; peroxisomal membrane [GO:0005778]; postsynaptic membrane [GO:0045211];cell junction [GO:0030054]	ATP binding [GO:0005524];ATPase activity [GO:0016887]	Class I peroxisomal membrane protein import
Q6PL18	ATPase family AAA domain-containing protein 2	ATAD2	NaN	21.2521	19.1246	20.0449	19.77	20.309	21	21	20	22.9	22.9	22	158.55	0	45.17	474900000	40	Q6PL18;Q6PL18-2	2851	ATAD2_HUMAN	ATPase family AAA domain-containing protein 2 (EC 3.6.1.3) (AAA nuclear coregulator cancer-associated protein) (ANCCA)	ATAD2 L16 PRO2000	1390		negative regulation of chromatin silencing [GO:0031936]; positive regulation of transcription by RNA polymerase II [GO:0045944]; positive regulation of transcription, DNA-templated [GO:0045893]; regulation of transcription by RNA polymerase II [GO:0006357];chromatin organization [GO:0006325]	nucleoplasm [GO:0005654]; nucleus [GO:0005634];extracellular exosome [GO:0070062]	ATP binding [GO:0005524]; chromatin binding [GO:0003682]; histone binding [GO:0042393];ATPase activity [GO:0016887]	TFAP2 (AP-2) family regulates transcription of growth factors and their receptors
Q9ULI0;Q9ULI0-2	ATPase family AAA domain-containing protein 2B	ATAD2B	NaN	19.9223	NaN	18.8764	NaN	NaN	7	6	6	8	7.2	7.2	164.91	0	16.645	152260000	17	Q9ULI0;Q9ULI0-2	5017	ATD2B_HUMAN	ATPase family AAA domain-containing protein 2B	ATAD2B KIAA1240	1458		positive regulation of transcription by RNA polymerase II [GO:0045944];negative regulation of chromatin silencing [GO:0031936]	nucleus [GO:0005634];nucleoplasm [GO:0005654]	ATP binding [GO:0005524]; chromatin binding [GO:0003682]; histone binding [GO:0042393]; lysine-acetylated histone binding [GO:0070577];ATPase activity [GO:0016887]
Q9NVI7-2;Q9NVI7;Q9NVI7-3	ATPase family AAA domain-containing protein 3A	ATAD3A	NaN	22.8471	19.5076	20.2931	NaN	20.5881	37	12	7	55.3	21.5	15.5	66.217	0	46.046	520790000	44	Q9NVI7-2;Q9NVI7;Q9NVI7-3	4664	ATD3A_HUMAN	ATPase family AAA domain-containing protein 3A	ATAD3A	634		negative regulation of apoptotic process [GO:0043066]; regulation of cell growth [GO:0001558];mitochondrion organization [GO:0007005]	mitochondrial inner membrane [GO:0005743]; mitochondrial nucleoid [GO:0042645]; mitochondrion [GO:0005739];integral component of membrane [GO:0016021]	zinc ion binding [GO:0008270];ATP binding [GO:0005524]
Q5T9A4;Q5T9A4-3	ATPase family AAA domain-containing protein 3B	ATAD3B	23.1126	23.8992	22.5842	22.4912	22.2545	22.5861	42	42	12	57.7	57.7	18.8	72.572	0	323.31	5306100000	210	Q5T9A4;Q5T9A4-3;Q5T9A4-2	2667	ATD3B_HUMAN	ATPase family AAA domain-containing protein 3B (AAA-TOB3)	ATAD3B KIAA1273 TOB3	648		neutrophil degranulation [GO:0043312];mitochondrion organization [GO:0007005]	mitochondrial inner membrane [GO:0005743]; mitochondrion [GO:0005739]; plasma membrane [GO:0005886]; secretory granule membrane [GO:0030667];ficolin-1-rich granule membrane [GO:0101003]	zinc ion binding [GO:0008270];ATP binding [GO:0005524]	Neutrophil degranulation
Q96QE3;Q96QE3-2	ATPase family AAA domain-containing protein 5	ATAD5	NaN	NaN	19.0135	19.8664	20.5965	19.8804	19	19	19	13.4	13.4	13.4	207.57	0	44.376	275110000	28	Q96QE3;Q96QE3-2	3908	ATAD5_HUMAN	ATPase family AAA domain-containing protein 5 (Chromosome fragility-associated gene 1 protein)	ATAD5 C17orf41 FRAG1	1844		DNA clamp unloading [GO:0090618]; intrinsic apoptotic signaling pathway in response to DNA damage by p53 class mediator [GO:0042771]; isotype switching [GO:0045190]; negative regulation of intrinsic apoptotic signaling pathway in response to DNA damage by p53 class mediator [GO:1902166]; nuclear DNA replication [GO:0033260]; nucleic acid phosphodiester bond hydrolysis [GO:0090305]; positive regul…	nucleus [GO:0005634];Elg1 RFC-like complex [GO:0031391]	DNA binding [GO:0003677]; DNA clamp unloader activity [GO:0061860];ATP binding [GO:0005524]
O95260;O95260-2	Arginyl-tRNA--protein transferase 1	ATE1	NaN	NaN	NaN	21.1611	NaN	20.8341	4	4	4	12.4	12.4	12.4	59.09	0	42.406	389280000	20	O95260;O95260-2	646	ATE1_HUMAN	Arginyl-tRNA--protein transferase 1 (Arginyltransferase 1) (R-transferase 1) (EC 2.3.2.8) (Arginine-tRNA--protein transferase 1)	ATE1	518		protein arginylation [GO:0016598];proteasomal protein catabolic process [GO:0010498]	nucleus [GO:0005634];cytoplasm [GO:0005737]	arginyltransferase activity [GO:0004057]
P18846;P18846-2	Cyclic AMP-dependent transcription factor ATF-1	ATF1	NaN	NaN	NaN	22.9251	NaN	23.4478	9	9	8	26.9	26.9	26.9	29.232	0	86.809	1228500000	39	P18846;P18846-2	1024	ATF1_HUMAN	Cyclic AMP-dependent transcription factor ATF-1 (cAMP-dependent transcription factor ATF-1) (Activating transcription factor 1) (Protein TREB36)	ATF1	271		positive regulation of DNA replication [GO:0045740]; positive regulation of neuron projection development [GO:0010976]; positive regulation of transcription by RNA polymerase II [GO:0045944]; response to cobalt ion [GO:0032025]; response to organic cyclic compound [GO:0014070];cellular protein-containing complex assembly [GO:0034622]	nuclear chromatin [GO:0000790]; nucleoplasm [GO:0005654]; nucleus [GO:0005634]; transcription factor complex [GO:0005667];ATF1-ATF4 transcription factor complex [GO:1990590]	DNA-binding transcription factor activity [GO:0003700]; DNA-binding transcription factor activity, RNA polymerase II-specific [GO:0000981]; identical protein binding [GO:0042802]; protein heterodimerization activity [GO:0046982]; protein-containing complex binding [GO:0044877]; RNA polymerase II regulatory region sequence-specific DNA binding [GO:0000977];DNA-binding transcription activator activ…	CREB phosphorylation
P17544;P17544-2;P17544-6;P17544-5;P17544-4;P17544-3	Cyclic AMP-dependent transcription factor ATF-7	ATF7	NaN	NaN	NaN	NaN	NaN	NaN	1	1	1	3	3	3	52.967	0	6.5598	0	1	P17544;P17544-2;P17544-6;P17544-5;P17544-4;P17544-3	1002	ATF7_HUMAN	Cyclic AMP-dependent transcription factor ATF-7 (cAMP-dependent transcription factor ATF-7) (Activating transcription factor 7) (Transcription factor ATF-A)	ATF7 ATFA	494		regulation of transcription, DNA-templated [GO:0006355]; viral process [GO:0016032];negative regulation of transcription by RNA polymerase II [GO:0000122]	nuclear chromatin [GO:0000790]; nuclear periphery [GO:0034399]; nucleoplasm [GO:0005654]; nucleus [GO:0005634];cytoplasm [GO:0005737]	DNA-binding transcription factor activity [GO:0003700]; DNA-binding transcription factor activity, RNA polymerase II-specific [GO:0000981]; DNA-binding transcription repressor activity, RNA polymerase II-specific [GO:0001227]; enzyme binding [GO:0019899]; metal ion binding [GO:0046872]; mitogen-activated protein kinase binding [GO:0051019]; RNA polymerase II cis-regulatory region sequence-specifi…
Q6VMQ6;Q6VMQ6-2;Q6VMQ6-5;Q6VMQ6-4	Activating transcription factor 7-interacting protein 1	ATF7IP	NaN	21.9396	NaN	21.725	NaN	21.9667	6	6	6	8.9	8.9	8.9	136.39	0	35.647	429600000	19	Q6VMQ6;Q6VMQ6-2;Q6VMQ6-5;Q6VMQ6-4	2878	MCAF1_HUMAN	Activating transcription factor 7-interacting protein 1 (ATF-interacting protein) (ATF-IP) (ATF7-interacting protein) (ATFa-associated modulator) (hAM) (MBD1-containing chromatin-associated factor 1) (P621)	ATF7IP MCAF MCAF1	1270		negative regulation of transcription by RNA polymerase II [GO:0000122]; negative regulation of transcription, DNA-templated [GO:0045892]; positive regulation of methylation-dependent chromatin silencing [GO:0090309]; positive regulation of transcription, DNA-templated [GO:0045893]; protein stabilization [GO:0050821]; regulation of protein stability [GO:0031647]; regulation of RNA polymerase II tr…	nuclear body [GO:0016604]; nucleoplasm [GO:0005654]; nucleus [GO:0005634]; transcription factor complex [GO:0005667];cytosol [GO:0005829]	transcription corepressor activity [GO:0003714];ATPase activity [GO:0016887]	PKMTs methylate histone lysines
Q9BSB4	Autophagy-related protein 101	ATG101	NaN	NaN	NaN	21.9618	NaN	21.1882	7	7	7	42.7	42.7	42.7	25.002	0	26.99	363390000	17	Q9BSB4	4082	ATGA1_HUMAN	Autophagy-related protein 101	ATG101 C12orf44 PP894	218		macroautophagy [GO:0016236]; regulation of macroautophagy [GO:0016241];autophagosome assembly [GO:0000045]	endoplasmic reticulum membrane [GO:0005789]; phagophore assembly site [GO:0000407];cytosol [GO:0005829]	protein-containing complex binding [GO:0044877];identical protein binding [GO:0042802]	Macroautophagy
O75143;O75143-4;O75143-3;O75143-2;O75143-5	Autophagy-related protein 13	ATG13	NaN	NaN	24.6888	NaN	24.8196	24.8746	5	5	5	17.4	17.4	17.4	56.571	0	7.0421	1770200000	9	O75143;O75143-4;O75143-3;O75143-2;O75143-5	473	ATG13_HUMAN	Autophagy-related protein 13	ATG13 KIAA0652	517		autophagosome assembly [GO:0000045]; autophagy of mitochondrion [GO:0000422]; macroautophagy [GO:0016236]; mitophagy [GO:0000423]; piecemeal microautophagy of the nucleus [GO:0034727]; positive regulation of protein targeting to mitochondrion [GO:1903955]; protein localization to phagophore assembly site [GO:0034497]; regulation of macroautophagy [GO:0016241]; response to mitochondrial depolarisa…	cytosol [GO:0005829]; endoplasmic reticulum membrane [GO:0005789]; extrinsic component of membrane [GO:0019898]; mitochondrion [GO:0005739]; phagophore assembly site [GO:0000407];Atg1/ULK1 kinase complex [GO:1990316]	protein kinase regulator activity [GO:0019887];protein kinase binding [GO:0019901]	Macroautophagy
Q676U5;Q676U5-2;Q676U5-3;Q676U5-4;Q676U5-5	Autophagy-related protein 16-1	ATG16L1	NaN	NaN	NaN	NaN	NaN	NaN	2	2	2	3	3	3	68.264	0.0024712	2.3868	19806000	3	Q676U5;Q676U5-2;Q676U5-3;Q676U5-4;Q676U5-5	2739	A16L1_HUMAN	Autophagy-related protein 16-1 (APG16-like 1)	ATG16L1 APG16L UNQ9393/PRO34307	607		macroautophagy [GO:0016236]; negative stranded viral RNA replication [GO:0039689]; protein homooligomerization [GO:0051260]; protein transport [GO:0015031];autophagosome assembly [GO:0000045]	autophagosome membrane [GO:0000421]; axoneme [GO:0005930]; cytosol [GO:0005829]; phagophore assembly site membrane [GO:0034045];autophagosome [GO:0005776]	identical protein binding [GO:0042802]; ubiquitin-like protein transferase activity [GO:0019787];GTPase binding [GO:0051020]	Macroautophagy
Q2TAZ0;Q2TAZ0-3	Autophagy-related protein 2 homolog A	ATG2A	NaN	NaN	19.3867	20.5418	19.4255	19.5463	13	13	13	13.9	13.9	13.9	212.86	0	63.482	334930000	30	Q2TAZ0;Q2TAZ0-3;Q2TAZ0-4	2510	ATG2A_HUMAN	Autophagy-related protein 2 homolog A	ATG2A KIAA0404	1938		autophagy of mitochondrion [GO:0000422];autophagosome assembly [GO:0000045]	extrinsic component of membrane [GO:0019898]; intracellular membrane-bounded organelle [GO:0043231]; lipid droplet [GO:0005811]; nucleoplasm [GO:0005654]; phagophore assembly site [GO:0000407]; phagophore assembly site membrane [GO:0034045];cytosol [GO:0005829]
Q96BY7	Autophagy-related protein 2 homolog B	ATG2B	NaN	NaN	19.4737	19.6096	19.9021	19.5146	9	9	9	7.3	7.3	7.3	232.76	0	13.288	176320000	16	Q96BY7	3681	ATG2B_HUMAN	Autophagy-related protein 2 homolog B	ATG2B C14orf103	2078		autophagy of mitochondrion [GO:0000422];autophagosome assembly [GO:0000045]	lipid droplet [GO:0005811]; nucleoplasm [GO:0005654]; phagophore assembly site [GO:0000407]; phagophore assembly site membrane [GO:0034045];extrinsic component of membrane [GO:0019898]
Q9NT62;Q9NT62-2	Ubiquitin-like-conjugating enzyme ATG3	ATG3	NaN	21.075	22.7769	23.2921	23.0305	22.9228	13	13	13	58.9	58.9	58.9	35.864	0	60.096	1365900000	46	Q9NT62;Q9NT62-2	4627	ATG3_HUMAN	Ubiquitin-like-conjugating enzyme ATG3 (EC 2.3.2.-) (Autophagy-related protein 3) (APG3-like) (hApg3) (Protein PC3-96)	ATG3 APG3 APG3L	314		autophagy of mitochondrion [GO:0000422]; cellular protein modification process [GO:0006464]; macroautophagy [GO:0016236]; mitochondrial fragmentation involved in apoptotic process [GO:0043653]; negative regulation of phagocytosis [GO:0050765]; protein targeting to membrane [GO:0006612]; protein ubiquitination [GO:0016567]; regulation of cilium assembly [GO:1902017];autophagosome assembly [GO:0000…	cytosol [GO:0005829];cytoplasmic ubiquitin ligase complex [GO:0000153]	Atg8 ligase activity [GO:0019776]; enzyme binding [GO:0019899]; ubiquitin-like protein transferase activity [GO:0019787];Atg12 transferase activity [GO:0019777]	Macroautophagy
Q9Y4P1;Q9Y4P1-6;Q9Y4P1-2	Cysteine protease ATG4B	ATG4B	NaN	NaN	21.2951	NaN	20.9498	NaN	3	3	3	8.1	8.1	8.1	44.294	0	37.268	154620000	15	Q9Y4P1;Q9Y4P1-6;Q9Y4P1-2	5246	ATG4B_HUMAN	Cysteine protease ATG4B (EC 3.4.22.-) (AUT-like 1 cysteine endopeptidase) (Autophagin-1) (Autophagy-related cysteine endopeptidase 1) (Autophagy-related protein 4 homolog B) (hAPG4B)	ATG4B APG4B AUTL1 KIAA0943	393		macroautophagy [GO:0016236]; positive regulation of protein catabolic process [GO:0045732]; protein delipidation [GO:0051697]; protein transport [GO:0015031]; proteolysis [GO:0006508];autophagy [GO:0006914]	cytosol [GO:0005829]	cysteine-type peptidase activity [GO:0008234]; endopeptidase activity [GO:0004175];cysteine-type endopeptidase activity [GO:0004197]	Macroautophagy
O95352;O95352-3;O95352-2	Ubiquitin-like modifier-activating enzyme ATG7	ATG7	NaN	NaN	NaN	NaN	NaN	NaN	3	3	3	6.3	6.3	6.3	77.959	0.0002324	4.4145	25332000	3	O95352;O95352-3;O95352-2	654	ATG7_HUMAN	Ubiquitin-like modifier-activating enzyme ATG7 (ATG12-activating enzyme E1 ATG7) (Autophagy-related protein 7) (APG7-like) (hAGP7) (Ubiquitin-activating enzyme E1-like protein)	ATG7 APG7L	703		autophagosome assembly [GO:0000045]; autophagy [GO:0006914]; autophagy of mitochondrion [GO:0000422]; cellular protein modification process [GO:0006464]; cellular response to hyperoxia [GO:0071455]; cellular response to morphine [GO:0071315]; cellular response to nitrogen starvation [GO:0006995]; cellular response to starvation [GO:0009267]; chaperone-mediated autophagy [GO:0061684]; C-terminal p…	axoneme [GO:0005930]; cytoplasm [GO:0005737]; cytosol [GO:0005829]; extracellular region [GO:0005576]; ficolin-1-rich granule lumen [GO:1904813]; phagophore assembly site [GO:0000407]; secretory granule lumen [GO:0034774];axon [GO:0030424]	Atg8 activating enzyme activity [GO:0019779]; protein homodimerization activity [GO:0042803]; transcription factor binding [GO:0008134]; ubiquitin activating enzyme activity [GO:0004839];Atg12 activating enzyme activity [GO:0019778]	Macroautophagy
Q7Z3C6;Q7Z3C6-2	Autophagy-related protein 9A	ATG9A	NaN	20.861	NaN	19.6932	NaN	NaN	3	3	3	4.2	4.2	4.2	94.446	0	6.4597	204040000	10	Q7Z3C6;Q7Z3C6-2	2972	ATG9A_HUMAN	Autophagy-related protein 9A (APG9-like 1) (mATG9)	ATG9A APG9L1	839		autophagy of mitochondrion [GO:0000422]; late nucleophagy [GO:0044805]; protein localization to phagophore assembly site [GO:0034497]; protein transport [GO:0015031];autophagosome assembly [GO:0000045]	endoplasmic reticulum membrane [GO:0005789]; endosome [GO:0005768]; integral component of membrane [GO:0016021]; intracellular membrane-bounded organelle [GO:0043231]; late endosome [GO:0005770]; late endosome membrane [GO:0031902]; membrane [GO:0016020]; phagophore assembly site [GO:0000407]; recycling endosome [GO:0055037]; trans-Golgi network [GO:0005802];autophagosome [GO:0005776]		Macroautophagy
P31939;P31939-2	Bifunctional purine biosynthesis protein PURH;Phosphoribosylaminoimidazolecarboxamide formyltransferase;IMP cyclohydrolase	ATIC	NaN	22.1335	20.8168	22.241	20.8306	22.4379	23	23	23	57.4	57.4	57.4	64.615	0	126.44	1752700000	79	P31939;P31939-2	1226	PUR9_HUMAN	IMP cyclohydrolase (EC 3.5.4.10) (ATIC) (IMP synthase) (Inosinicase)];Bifunctional purine biosynthesis protein PURH [Cleaved into: Bifunctional purine biosynthesis protein PURH, N-terminally processed] [Includes: Phosphoribosylaminoimidazolecarboxamide formyltransferase (EC 2.1.2.3) (5-aminoimidazole-4-carboxamide ribonucleotide formyltransferase) (AICAR transformylase)	ATIC PURH OK/SW-cl.86	592	5-formamido-1-(5-phospho-D-ribosyl)imidazole-4-carboxamide from 5-amino-1-(5-phospho-D-ribosyl)imidazole-4-carboxamide (10-formyl THF route): step 1/1.; IMP biosynthesis via de novo pathway; IMP from 5-formamido-1-(5-phospho-D-ribosyl)imidazole-4-carboxamide: step 1/1.; PATHWAY: Purine metabolism;PATHWAY: Purine metabolism	animal organ regeneration [GO:0031100]; brainstem development [GO:0003360]; cellular response to interleukin-7 [GO:0098761]; cerebellum development [GO:0021549]; cerebral cortex development [GO:0021987]; dihydrofolate metabolic process [GO:0046452]; nucleobase-containing compound metabolic process [GO:0006139]; nucleoside metabolic process [GO:0009116]; purine ribonucleoside monophosphate biosynt…	extracellular exosome [GO:0070062]; membrane [GO:0016020]; plasma membrane [GO:0005886];cytosol [GO:0005829]	IMP cyclohydrolase activity [GO:0003937]; phosphoribosylaminoimidazolecarboxamide formyltransferase activity [GO:0004643]; protein homodimerization activity [GO:0042803];cadherin binding [GO:0045296]	Purine ribonucleoside monophosphate biosynthesis
Q8NHH9;Q8NHH9-2;Q8NHH9-5;Q8NHH9-3;Q8NHH9-4	Atlastin-2	ATL2	NaN	NaN	NaN	NaN	NaN	NaN	6	6	6	17.3	17.3	17.3	66.228	0	35.443	164620000	13	Q8NHH9;Q8NHH9-2;Q8NHH9-5;Q8NHH9-3;Q8NHH9-4	3356	ATLA2_HUMAN	Atlastin-2 (EC 3.6.5.-) (ADP-ribosylation factor-like protein 6-interacting protein 2) (ARL-6-interacting protein 2) (Aip-2)	ATL2 ARL6IP2	583		endoplasmic reticulum tubular network membrane organization [GO:1990809]; Golgi organization [GO:0007030]; protein homooligomerization [GO:0051260];endoplasmic reticulum organization [GO:0007029]	endoplasmic reticulum membrane [GO:0005789]; endoplasmic reticulum tubular network membrane [GO:0098826]; integral component of membrane [GO:0016021]; membrane [GO:0016020];endoplasmic reticulum [GO:0005783]	GTP binding [GO:0005525]; identical protein binding [GO:0042802];GTPase activity [GO:0003924]
Q6DD88	Atlastin-3	ATL3	NaN	NaN	NaN	NaN	NaN	NaN	1	1	1	3.5	3.5	3.5	60.541	0	7.9297	88426000	6	Q6DD88	2760	ATLA3_HUMAN	Atlastin-3 (EC 3.6.5.-)	ATL3	541		Golgi organization [GO:0007030]; positive regulation of endoplasmic reticulum tubular network organization [GO:1903373]; protein homooligomerization [GO:0051260];endoplasmic reticulum organization [GO:0007029]	endoplasmic reticulum membrane [GO:0005789]; endoplasmic reticulum tubular network [GO:0071782]; endoplasmic reticulum tubular network membrane [GO:0098826]; integral component of membrane [GO:0016021]; membrane [GO:0016020];endoplasmic reticulum [GO:0005783]	GTP binding [GO:0005525]; identical protein binding [GO:0042802];GTPase activity [GO:0003924]
Q13315	Serine-protein kinase ATM	ATM	NaN	NaN	NaN	NaN	NaN	NaN	1	1	1	0.4	0.4	0.4	350.68	0.0051383	1.873	0	2	Q13315	2124	ATM_HUMAN	Serine-protein kinase ATM (EC 2.7.11.1) (Ataxia telangiectasia mutated) (A-T mutated)	ATM	3056		cell cycle arrest [GO:0007050]; cellular response to DNA damage stimulus [GO:0006974]; cellular response to gamma radiation [GO:0071480]; cellular response to nitrosative stress [GO:0071500]; cellular response to retinoic acid [GO:0071300]; cellular response to X-ray [GO:0071481]; determination of adult lifespan [GO:0008340]; DNA damage checkpoint [GO:0000077]; DNA damage induced protein phosphor…	cytoplasmic vesicle [GO:0031410]; DNA repair complex [GO:1990391]; intracellular membrane-bounded organelle [GO:0043231]; nucleolus [GO:0005730]; nucleoplasm [GO:0005654]; nucleus [GO:0005634]; spindle [GO:0005819];cell [GO:0005623]	ATP binding [GO:0005524]; DNA binding [GO:0003677]; DNA-dependent protein kinase activity [GO:0004677]; identical protein binding [GO:0042802]; protein N-terminus binding [GO:0047485]; protein serine/threonine kinase activity [GO:0004674]; protein-containing complex binding [GO:0044877];1-phosphatidylinositol-3-kinase activity [GO:0016303]	DNA Damage/Telomere Stress Induced Senescence
Q8NB49;Q8NB49-2;Q8NB49-3;Q8NB49-4	Phospholipid-transporting ATPase IG	ATP11C	NaN	NaN	NaN	NaN	NaN	NaN	3	3	3	3	3	3	129.48	0	5.3648	63336000	4	Q8NB49;Q8NB49-2;Q8NB49-3;Q8NB49-4	3281	AT11C_HUMAN	Phospholipid-transporting ATPase IG (EC 7.6.2.1) (ATPase IQ) (ATPase class VI type 11C) (P4-ATPase flippase complex alpha subunit ATP11C)	ATP11C ATPIG ATPIQ	1132		phospholipid translocation [GO:0045332]; positive regulation of B cell differentiation [GO:0045579]; pre-B cell differentiation [GO:0002329];ion transmembrane transport [GO:0034220]	endoplasmic reticulum membrane [GO:0005789]; integral component of membrane [GO:0016021]; lysosomal membrane [GO:0005765]; plasma membrane [GO:0005886]; recycling endosome [GO:0055037]; trans-Golgi network [GO:0005802];endoplasmic reticulum [GO:0005783]	ATP binding [GO:0005524]; magnesium ion binding [GO:0000287];ATPase-coupled intramembrane lipid transporter activity [GO:0140326]	Ion transport by P-type ATPases
Q9HD20;Q9HD20-2	Manganese-transporting ATPase 13A1	ATP13A1	NaN	19.4589	NaN	17.9239	NaN	NaN	4	4	4	3.5	3.5	3.5	132.95	0.00023838	4.9737	92124000	11	Q9HD20;Q9HD20-2;Q9HD20-3	4522	AT131_HUMAN	Manganese-transporting ATPase 13A1 (EC 7.2.2.-)	ATP13A1 ATP13A KIAA1825 CGI-152	1204		ion transmembrane transport [GO:0034220];cellular calcium ion homeostasis [GO:0006874]	endoplasmic reticulum membrane [GO:0005789]; integral component of membrane [GO:0016021]; membrane [GO:0016020];cell [GO:0005623]	ATP binding [GO:0005524]; manganese transmembrane transporter activity, phosphorylative mechanism [GO:0015410]; metal ion binding [GO:0046872];ATPase activity [GO:0016887]	Ion transport by P-type ATPases
Q9H7F0;Q9H7F0-2	Probable cation-transporting ATPase 13A3	ATP13A3	NaN	NaN	NaN	NaN	NaN	NaN	6	6	6	9.2	9.2	9.2	138.04	0	11.097	48924000	8	Q9H7F0;Q9H7F0-2	4409	AT133_HUMAN	Probable cation-transporting ATPase 13A3 (EC 7.2.2.-) (ATPase family homolog up-regulated in senescence cells 1)	ATP13A3 AFURS1	1226		cellular calcium ion homeostasis [GO:0006874];cation transport [GO:0006812]	integral component of membrane [GO:0016021]; membrane [GO:0016020];cell [GO:0005623]	ATP binding [GO:0005524]; metal ion binding [GO:0046872];ATPase activity [GO:0016887]
P05023;P05023-3;P05023-4;P05023-2	Sodium/potassium-transporting ATPase subunit alpha-1	ATP1A1	24.6219	24.6398	24.1264	23.8912	24.185	24.3197	46	46	46	46.9	46.9	46.9	112.89	0	323.31	16514000000	399	P05023;P05023-3;P05023-4;P05023-2;P13637;P13637-2;P13637-3;P50993;Q13733;P54707;P54707-2;P20648	780	AT12A_HUMAN;AT1A1_HUMAN;AT1A2_HUMAN;AT1A3_HUMAN;AT1A4_HUMAN;ATP4A_HUMAN	Potassium-transporting ATPase alpha chain 1 (EC 7.2.2.19) (Gastric H(+)/K(+) ATPase subunit alpha) (Proton pump);Potassium-transporting ATPase alpha chain 2 (EC 7.2.2.19) (Non-gastric H(+)/K(+) ATPase subunit alpha) (Proton pump);Sodium/potassium-transporting ATPase subunit alpha-1 (Na(+)/K(+) ATPase alpha-1 subunit) (EC 7.2.2.13) (Sodium pump subunit alpha-1);Sodium/potassium-transporting ATPase…	ATP12A ATP1AL1;ATP1A1;ATP1A2 KIAA0778;ATP1A3;ATP1A4 ATP1AL2;ATP4A	1013;1020;1023;1029;1035;1039		amygdala development [GO:0021764]; ATP metabolic process [GO:0046034]; behavioral fear response [GO:0001662]; cardiac muscle contraction [GO:0060048]; cation transmembrane transport [GO:0098655]; cell communication by electrical coupling involved in cardiac conduction [GO:0086064]; cellular potassium ion homeostasis [GO:0030007]; cellular response to amyloid-beta [GO:1904646]; cellular response t…	basolateral plasma membrane [GO:0016323]; caveola [GO:0005901]; cell [GO:0005623]; cell projection [GO:0042995]; cytoplasm [GO:0005737]; dendritic spine [GO:0043197]; endoplasmic reticulum [GO:0005783]; endosome [GO:0005768]; extracellular exosome [GO:0070062]; extracellular space [GO:0005615]; extracellular vesicle [GO:1903561]; Golgi apparatus [GO:0005794]; integral component of membrane [GO:00…	ankyrin binding [GO:0030506]; ATP binding [GO:0005524]; chaperone binding [GO:0051087]; ion antiporter activity involved in regulation of presynaptic membrane potential [GO:0099520]; kinase binding [GO:0019900]; magnesium ion binding [GO:0000287]; metal ion binding [GO:0046872]; phosphatase activity [GO:0016791]; phosphatidylinositol 3-kinase binding [GO:0043548]; potassium ion binding [GO:003095…	Ion homeostasis;Ion transport by P-type ATPases
P05026;P05026-2	Sodium/potassium-transporting ATPase subunit beta-1	ATP1B1	NaN	NaN	NaN	NaN	NaN	NaN	2	2	2	8.3	8.3	8.3	35.061	0.0024788	2.4309	58167000	5	P05026;P05026-2	781	AT1B1_HUMAN	Sodium/potassium-transporting ATPase subunit beta-1 (Sodium/potassium-dependent ATPase subunit beta-1)	ATP1B1 ATP1B	303		cardiac muscle contraction [GO:0060048]; cation transmembrane transport [GO:0098655]; cell adhesion [GO:0007155]; cell communication by electrical coupling involved in cardiac conduction [GO:0086064]; cellular calcium ion homeostasis [GO:0006874]; cellular potassium ion homeostasis [GO:0030007]; cellular sodium ion homeostasis [GO:0006883]; ion transmembrane transport [GO:0034220]; leukocyte migr…	basolateral plasma membrane [GO:0016323]; caveola [GO:0005901]; cell [GO:0005623]; extracellular exosome [GO:0070062]; extracellular vesicle [GO:1903561]; intercalated disc [GO:0014704]; lateral plasma membrane [GO:0016328]; membrane [GO:0016020]; organelle membrane [GO:0031090]; plasma membrane [GO:0005886]; sarcolemma [GO:0042383]; sodium:potassium-exchanging ATPase complex [GO:0005890]; sperm …	ATPase binding [GO:0051117]; MHC class II protein complex binding [GO:0023026]; protein C-terminus binding [GO:0008022]; protein heterodimerization activity [GO:0046982]; protein kinase binding [GO:0019901]; sodium:potassium-exchanging ATPase activity [GO:0005391];ATPase activator activity [GO:0001671]	Basigin interactions
O14983;O14983-2;O14983-3	Sarcoplasmic/endoplasmic reticulum calcium ATPase 1	ATP2A1	NaN	NaN	NaN	NaN	NaN	NaN	14	1	1	14.6	2.6	2.6	110.25	0.00044954	3.7902	30251000	6	O14983;O14983-2;O14983-3	221	AT2A1_HUMAN	Sarcoplasmic/endoplasmic reticulum calcium ATPase 1 (SERCA1) (SR Ca(2+)-ATPase 1) (EC 7.2.2.10) (Calcium pump 1) (Calcium-transporting ATPase sarcoplasmic reticulum type, fast twitch skeletal muscle isoform) (Endoplasmic reticulum class 1/2 Ca(2+) ATPase)	ATP2A1	1001		calcium ion import [GO:0070509]; calcium ion import into sarcoplasmic reticulum [GO:1990036]; calcium ion transmembrane transport [GO:0070588]; calcium ion transport [GO:0006816]; cellular calcium ion homeostasis [GO:0006874]; intrinsic apoptotic signaling pathway in response to endoplasmic reticulum stress [GO:0070059]; ion transmembrane transport [GO:0034220]; maintenance of mitochondrion locat…	cell [GO:0005623]; endoplasmic reticulum membrane [GO:0005789]; endoplasmic reticulum-Golgi intermediate compartment [GO:0005793]; H zone [GO:0031673]; I band [GO:0031674]; integral component of membrane [GO:0016021]; membrane [GO:0016020]; mitochondrion [GO:0005739]; perinuclear region of cytoplasm [GO:0048471]; platelet dense tubular network membrane [GO:0031095]; sarcoplasmic reticulum [GO:001…	ATP binding [GO:0005524]; calcium ion binding [GO:0005509]; calcium transmembrane transporter activity, phosphorylative mechanism [GO:0005388]; calcium-dependent ATPase activity [GO:0030899]; protein homodimerization activity [GO:0042803]; proton-exporting ATPase activity, phosphorylative mechanism [GO:0008553];ATPase activity [GO:0016887]	Pre-NOTCH Processing in Golgi
P16615;P16615-5;P16615-2;P16615-3;P16615-4	Sarcoplasmic/endoplasmic reticulum calcium ATPase 2	ATP2A2	22.3052	23.0234	24.3583	23.3931	24.2176	23.4796	57	57	44	46.2	46.2	36.7	114.76	0	323.31	17272000000	544	P16615;P16615-5;P16615-2;P16615-3;P16615-4;Q93084;Q93084-2;Q93084-4;Q93084-3;Q93084-7;Q93084-6;Q93084-5	984	AT2A2_HUMAN;AT2A3_HUMAN	Sarcoplasmic/endoplasmic reticulum calcium ATPase 2 (SERCA2) (SR Ca(2+)-ATPase 2) (EC 7.2.2.10) (Calcium pump 2) (Calcium-transporting ATPase sarcoplasmic reticulum type, slow twitch skeletal muscle isoform) (Endoplasmic reticulum class 1/2 Ca(2+) ATPase);Sarcoplasmic/endoplasmic reticulum calcium ATPase 3 (SERCA3) (SR Ca(2+)-ATPase 3) (EC 7.2.2.10) (Calcium pump 3)	ATP2A2 ATP2B;ATP2A3	1042;1043		calcium ion transmembrane transport [GO:0070588]; calcium ion transport [GO:0006816]; calcium ion transport from cytosol to endoplasmic reticulum [GO:1903515]; cardiac muscle hypertrophy in response to stress [GO:0014898]; cell adhesion [GO:0007155]; cellular calcium ion homeostasis [GO:0006874]; cellular response to heat [GO:0034605]; cellular response to oxidative stress [GO:0034599]; endoplasm…	calcium ion-transporting ATPase complex [GO:0090534]; cell [GO:0005623]; endoplasmic reticulum [GO:0005783]; endoplasmic reticulum membrane [GO:0005789]; extrinsic component of cytoplasmic side of plasma membrane [GO:0031234]; integral component of membrane [GO:0016021]; integral component of plasma membrane [GO:0005887]; longitudinal sarcoplasmic reticulum [GO:0014801]; membrane [GO:0016020]; nu…	calcium ion binding [GO:0005509]; calcium ion transmembrane transporter activity [GO:0015085]; calcium transmembrane transporter activity, phosphorylative mechanism [GO:0005388]; calcium-dependent ATPase activity [GO:0030899]; calcium-transporting ATPase activity involved in regulation of cardiac muscle cell membrane potential [GO:0086039]; cysteine-type endopeptidase activator activity involved …	Pre-NOTCH Processing in Golgi
P20020;P20020-6;P20020-4;P20020-1;P20020-2;P20020-5	Plasma membrane calcium-transporting ATPase 1	ATP2B1	21.8984	22.9221	22.5133	23.2007	23.1226	23.0249	41	41	28	40	40	30	134.68	0	323.31	4546600000	200	P20020;P20020-6;P20020-4;P20020-1;P20020-2;P20020-5;Q16720-2;Q16720-6;Q16720;Q16720-3;Q16720-5;Q16720-8;Q16720-7;Q16720-4;Q01814-8;Q01814;Q01814-5;Q01814-6;Q01814-3;Q01814-2;Q01814-4;Q01814-7	1039	AT2B1_HUMAN;AT2B2_HUMAN;AT2B3_HUMAN	Plasma membrane calcium-transporting ATPase 1 (EC 7.2.2.10) (Plasma membrane calcium ATPase isoform 1) (PMCA1) (Plasma membrane calcium pump isoform 1);Plasma membrane calcium-transporting ATPase 2 (PMCA2) (EC 7.2.2.10) (Plasma membrane calcium ATPase isoform 2) (Plasma membrane calcium pump isoform 2);Plasma membrane calcium-transporting ATPase 3 (PMCA3) (EC 7.2.2.10) (Plasma membrane calcium AT…	ATP2B1 PMCA1;ATP2B2 PMCA2;ATP2B3	1220;1243		brain development [GO:0007420]; calcium ion export across plasma membrane [GO:1990034]; cellular calcium ion homeostasis [GO:0006874]; cellular response to corticosterone stimulus [GO:0071386]; cellular response to vitamin D [GO:0071305]; ion transmembrane transport [GO:0034220]; negative regulation of cytokine production [GO:0001818]; negative regulation of cytosolic calcium ion concentration [G…	basolateral plasma membrane [GO:0016323]; cell [GO:0005623]; cell junction [GO:0030054]; cytoplasm [GO:0005737]; cytoplasmic side of plasma membrane [GO:0009898]; dendritic spine membrane [GO:0032591]; extracellular exosome [GO:0070062]; extracellular vesicle [GO:1903561]; GABA-ergic synapse [GO:0098982]; glutamatergic synapse [GO:0098978]; immunological synapse [GO:0001772]; integral component o…	ATP binding [GO:0005524]; calcium ion binding [GO:0005509]; calcium ion transmembrane transporter activity [GO:0015085]; calcium transmembrane transporter activity, phosphorylative mechanism [GO:0005388]; calcium-transporting ATPase activity involved in regulation of postsynaptic cytosolic calcium ion concentration [GO:1905059]; calcium-transporting ATPase activity involved in regulation of presy…	Reduction of cytosolic Ca++ levels
P23634;P23634-6;P23634-7;P23634-8;P23634-2;P23634-5;P23634-4;P23634-3	Plasma membrane calcium-transporting ATPase 4	ATP2B4	NaN	NaN	NaN	NaN	NaN	NaN	16	3	3	16.2	4.9	4.9	137.92	0.00023992	5.0876	63606000	5	P23634;P23634-6;P23634-7;P23634-8;P23634-2;P23634-5;P23634-4;P23634-3	1106	AT2B4_HUMAN	Plasma membrane calcium-transporting ATPase 4 (PMCA4) (EC 7.2.2.10) (Matrix-remodeling-associated protein 1) (Plasma membrane calcium ATPase isoform 4) (Plasma membrane calcium pump isoform 4)	ATP2B4 ATP2B2 MXRA1	1241		calcium ion import across plasma membrane [GO:0098703]; calcium ion transmembrane import into cytosol [GO:0097553]; calcium ion transmembrane transport [GO:0070588]; cellular calcium ion homeostasis [GO:0006874]; cellular response to acetylcholine [GO:1905145]; cellular response to epinephrine stimulus [GO:0071872]; flagellated sperm motility [GO:0030317]; hippocampus development [GO:0021766]; io…	caveola [GO:0005901]; cell [GO:0005623]; glutamatergic synapse [GO:0098978]; integral component of plasma membrane [GO:0005887]; integral component of presynaptic active zone membrane [GO:0099059]; membrane [GO:0016020]; membrane raft [GO:0045121]; neuron projection [GO:0043005]; plasma membrane [GO:0005886]; protein-containing complex [GO:0032991]; sperm flagellum [GO:0036126]; sperm principal p…	calcium ion transmembrane transporter activity [GO:0015085]; calcium transmembrane transporter activity, phosphorylative mechanism [GO:0005388]; calcium-dependent protein binding [GO:0048306]; calmodulin binding [GO:0005516]; metal ion binding [GO:0046872]; nitric-oxide synthase binding [GO:0050998]; nitric-oxide synthase inhibitor activity [GO:0036487]; PDZ domain binding [GO:0030165]; protein k…	Reduction of cytosolic Ca++ levels
P98194;P98194-8;P98194-2;P98194-4;P98194-3;P98194-5;P98194-9;P98194-6;P98194-7	Calcium-transporting ATPase type 2C member 1	ATP2C1	NaN	NaN	NaN	NaN	NaN	NaN	4	4	4	6.5	6.5	6.5	100.58	0	8.9993	41629000	7	P98194;P98194-8;P98194-2;P98194-4;P98194-3;P98194-5;P98194-9;P98194-6;P98194-7	1896	AT2C1_HUMAN	Calcium-transporting ATPase type 2C member 1 (ATPase 2C1) (EC 7.2.2.10) (ATP-dependent Ca(2+) pump PMR1)	ATP2C1 KIAA1347 PMR1L HUSSY-28	919		calcium ion transmembrane transport [GO:0070588]; calcium ion transport [GO:0006816]; calcium-dependent cell-cell adhesion via plasma membrane cell adhesion molecules [GO:0016339]; cellular calcium ion homeostasis [GO:0006874]; cellular manganese ion homeostasis [GO:0030026]; epidermis development [GO:0008544]; Golgi calcium ion homeostasis [GO:0032468]; Golgi calcium ion transport [GO:0032472]; …	Golgi apparatus [GO:0005794]; Golgi membrane [GO:0000139]; integral component of membrane [GO:0016021]; membrane [GO:0016020]; trans-Golgi network [GO:0005802];cell [GO:0005623]	calcium ion binding [GO:0005509]; calcium transmembrane transporter activity, phosphorylative mechanism [GO:0005388]; manganese ion binding [GO:0030145]; manganese transmembrane transporter activity, phosphorylative mechanism [GO:0015410]; metal ion binding [GO:0046872]; proton-exporting ATPase activity, phosphorylative mechanism [GO:0008553];ATP binding [GO:0005524]	Ion transport by P-type ATPases
P25705;P25705-3	ATP synthase subunit alpha, mitochondrial	ATP5A1	27.3787	26.6784	26.5689	25.8213	27.1185	25.9675	61	61	1	79	79	2.4	59.75	0	323.31	61754000000	689	P25705;P25705-3	1124	ATPA_HUMAN	ATP synthase subunit alpha, mitochondrial (ATP synthase F1 subunit alpha)	ATP5F1A ATP5A ATP5A1 ATP5AL2 ATPM	553		ATP synthesis coupled proton transport [GO:0015986]; cristae formation [GO:0042407]; lipid metabolic process [GO:0006629]; mitochondrial ATP synthesis coupled proton transport [GO:0042776]; negative regulation of endothelial cell proliferation [GO:0001937]; positive regulation of blood vessel endothelial cell migration [GO:0043536];ATP biosynthetic process [GO:0006754]	membrane [GO:0016020]; mitochondrial inner membrane [GO:0005743]; mitochondrial matrix [GO:0005759]; mitochondrial proton-transporting ATP synthase complex [GO:0005753]; mitochondrion [GO:0005739]; plasma membrane [GO:0005886]; proton-transporting ATP synthase complex [GO:0045259]; proton-transporting ATP synthase complex, catalytic core F(1) [GO:0045261];extracellular exosome [GO:0070062]	angiostatin binding [GO:0043532]; ATP binding [GO:0005524]; MHC class I protein binding [GO:0042288]; proton-transporting ATP synthase activity, rotational mechanism [GO:0046933]; RNA binding [GO:0003723]; transmembrane transporter activity [GO:0022857];ADP binding [GO:0043531]	Mitochondrial protein import
P06576	ATP synthase subunit beta, mitochondrial	ATP5B	25.3264	25.6853	24.3359	24.6005	24.747	24.4927	35	35	35	74.9	74.9	74.9	56.559	0	323.31	19653000000	450	P06576	800	ATPB_HUMAN	ATP synthase subunit beta, mitochondrial (EC 7.1.2.2) (ATP synthase F1 subunit beta)	ATP5F1B ATP5B ATPMB ATPSB	529		ATP biosynthetic process [GO:0006754]; cellular response to interleukin-7 [GO:0098761]; cristae formation [GO:0042407]; generation of precursor metabolites and energy [GO:0006091]; lipid metabolic process [GO:0006629]; mitochondrial ATP synthesis coupled proton transport [GO:0042776]; mitochondrion organization [GO:0007005]; negative regulation of cell adhesion involved in substrate-bound cell mi…	cell surface [GO:0009986]; extracellular exosome [GO:0070062]; membrane [GO:0016020]; mitochondrial matrix [GO:0005759]; mitochondrial membrane [GO:0031966]; mitochondrial nucleoid [GO:0042645]; mitochondrial proton-transporting ATP synthase complex [GO:0005753]; mitochondrial proton-transporting ATP synthase, catalytic core [GO:0005754]; mitochondrion [GO:0005739]; nucleus [GO:0005634]; plasma m…	ATP binding [GO:0005524]; MHC class I protein binding [GO:0042288]; proton-transporting ATP synthase activity, rotational mechanism [GO:0046933]; proton-transporting ATPase activity, rotational mechanism [GO:0046961]; transmembrane transporter activity [GO:0022857];angiostatin binding [GO:0043532]	Mitochondrial protein import
P36542	ATP synthase subunit gamma, mitochondrial	ATP5C1	22.6453	22.3072	22.6616	24.255	23.362	24.4131	16	16	3	42.3	42.3	7	32.996	0	323.31	5692400000	169	P36542	1295	ATPG_HUMAN	ATP synthase subunit gamma, mitochondrial (ATP synthase F1 subunit gamma) (F-ATPase gamma subunit)	ATP5F1C ATP5C ATP5C1 ATP5CL1	298		ATP synthesis coupled proton transport [GO:0015986]; cristae formation [GO:0042407]; mitochondrial ATP synthesis coupled proton transport [GO:0042776]; oxidative phosphorylation [GO:0006119];ATP biosynthetic process [GO:0006754]	mitochondrial inner membrane [GO:0005743]; mitochondrial matrix [GO:0005759]; mitochondrial proton-transporting ATP synthase complex [GO:0005753]; mitochondrial proton-transporting ATP synthase complex, catalytic core F(1) [GO:0000275]; mitochondrion [GO:0005739];membrane [GO:0016020]	RNA binding [GO:0003723]; transmembrane transporter activity [GO:0022857];proton-transporting ATP synthase activity, rotational mechanism [GO:0046933]	Formation of ATP by chemiosmotic coupling
P30049	ATP synthase subunit delta, mitochondrial	ATP5D	NaN	NaN	NaN	NaN	NaN	NaN	3	3	3	17.3	17.3	17.3	17.49	0.00022999	4.1986	22688000	5	P30049	1193	ATPD_HUMAN	ATP synthase subunit delta, mitochondrial (ATP synthase F1 subunit delta) (F-ATPase delta subunit)	ATP5F1D ATP5D	168		ATP biosynthetic process [GO:0006754]; ATP synthesis coupled proton transport [GO:0015986]; cristae formation [GO:0042407]; mitochondrial ATP synthesis coupled proton transport [GO:0042776]; mitochondrial proton-transporting ATP synthase complex assembly [GO:0033615]; oxidative phosphorylation [GO:0006119]; response to copper ion [GO:0046688];aerobic respiration [GO:0009060]	mitochondrial matrix [GO:0005759]; mitochondrial proton-transporting ATP synthase complex [GO:0005753]; mitochondrial proton-transporting ATP synthase complex, catalytic core F(1) [GO:0000275]; mitochondrion [GO:0005739];mitochondrial inner membrane [GO:0005743]	proton-transporting ATP synthase activity, rotational mechanism [GO:0046933]; transmembrane transporter activity [GO:0022857];ATPase activity [GO:0016887]	Formation of ATP by chemiosmotic coupling
O75947;O75947-2	ATP synthase subunit d, mitochondrial	ATP5H	NaN	21.707	NaN	21.3082	NaN	21.0845	11	11	11	70.2	70.2	70.2	18.491	0	19.054	444570000	35	O75947;O75947-2	577	ATP5H_HUMAN	ATP synthase subunit d, mitochondrial (ATPase subunit d) (ATP synthase peripheral stalk subunit d)	ATP5PD ATP5H My032	161		ATP synthesis coupled proton transport [GO:0015986]; cellular response to peptide [GO:1901653]; cristae formation [GO:0042407]; mitochondrial ATP synthesis coupled proton transport [GO:0042776];ATP biosynthetic process [GO:0006754]	mitochondrial proton-transporting ATP synthase complex [GO:0005753]; mitochondrial proton-transporting ATP synthase, stator stalk [GO:0000274]; mitochondrion [GO:0005739];mitochondrial inner membrane [GO:0005743]	proton transmembrane transporter activity [GO:0015078]; transmembrane transporter activity [GO:0022857];protein-containing complex binding [GO:0044877]	Formation of ATP by chemiosmotic coupling
P56385	ATP synthase subunit e, mitochondrial	ATP5I	NaN	NaN	19.1785	NaN	19.5408	NaN	2	2	2	18.8	18.8	18.8	7.9331	0.0043625	1.9297	14038000	4	P56385	1669	ATP5I_HUMAN	ATP synthase subunit e, mitochondrial (ATPase subunit e) (ATP synthase membrane subunit e) [Cleaved into: ATP synthase subunit e, mitochondrial, N-terminally processed]	ATP5ME ATP5I ATP5K	69		cristae formation [GO:0042407]; mitochondrial ATP synthesis coupled proton transport [GO:0042776];ATP biosynthetic process [GO:0006754]	mitochondrial proton-transporting ATP synthase complex [GO:0005753]; mitochondrial proton-transporting ATP synthase complex, coupling factor F(o) [GO:0000276]; mitochondrion [GO:0005739];mitochondrial inner membrane [GO:0005743]	proton transmembrane transporter activity [GO:0015078]; transmembrane transporter activity [GO:0022857];protein-containing complex binding [GO:0044877]	Formation of ATP by chemiosmotic coupling
P56134;P56134-3	ATP synthase subunit f, mitochondrial	ATP5J2	NaN	NaN	NaN	NaN	NaN	NaN	3	3	2	30.9	30.9	17	10.918	0	6.2013	93205000	7	P56134;P56134-3	1663	ATPK_HUMAN	ATP synthase subunit f, mitochondrial (ATP synthase membrane subunit f)	ATP5MF ATP5J2 ATP5JL	94		cristae formation [GO:0042407]; mitochondrial ATP synthesis coupled proton transport [GO:0042776]; proton transmembrane transport [GO:1902600];ATP biosynthetic process [GO:0006754]	mitochondrial inner membrane [GO:0005743]; mitochondrial proton-transporting ATP synthase complex [GO:0005753]; mitochondrial proton-transporting ATP synthase complex, coupling factor F(o) [GO:0000276]; mitochondrion [GO:0005739]; nucleus [GO:0005634];integral component of membrane [GO:0016021]	transmembrane transporter activity [GO:0022857]	Formation of ATP by chemiosmotic coupling
O75964	ATP synthase subunit g, mitochondrial	ATP5L	NaN	NaN	19.3173	NaN	19.984	NaN	3	3	3	42.7	42.7	42.7	11.428	0.00045537	4.0091	15773000	6	O75964	579	ATP5L_HUMAN	ATP synthase subunit g, mitochondrial (ATPase subunit g) (ATP synthase membrane subunit g)	ATP5MG ATP5L	103		ATP synthesis coupled proton transport [GO:0015986]; cristae formation [GO:0042407]; mitochondrial ATP synthesis coupled proton transport [GO:0042776];ATP biosynthetic process [GO:0006754]	mitochondrial proton-transporting ATP synthase complex [GO:0005753]; mitochondrial proton-transporting ATP synthase complex, coupling factor F(o) [GO:0000276]; mitochondrion [GO:0005739];mitochondrial inner membrane [GO:0005743]	transmembrane transporter activity [GO:0022857];proton transmembrane transporter activity [GO:0015078]	Formation of ATP by chemiosmotic coupling
P48047	ATP synthase subunit O, mitochondrial	ATP5O	20.27	22.9345	20.8685	21.4863	21.7736	21.2879	13	13	13	55.4	55.4	55.4	23.277	0	32.51	804480000	62	P48047	1434	ATPO_HUMAN	ATP synthase subunit O, mitochondrial (ATP synthase peripheral stalk subunit OSCP) (Oligomycin sensitivity conferral protein) (OSCP)	ATP5PO ATP5O ATPO	213		cristae formation [GO:0042407]; mitochondrial ATP synthesis coupled proton transport [GO:0042776]; proton transmembrane transport [GO:1902600];ATP biosynthetic process [GO:0006754]	mitochondrial proton-transporting ATP synthase complex [GO:0005753]; mitochondrion [GO:0005739]; nucleus [GO:0005634]; plasma membrane [GO:0005886];mitochondrial inner membrane [GO:0005743]	drug binding [GO:0008144]; proton-transporting ATP synthase activity, rotational mechanism [GO:0046933]; transmembrane transporter activity [GO:0022857];ATPase activity [GO:0016887]	Formation of ATP by chemiosmotic coupling
Q15904	V-type proton ATPase subunit S1	ATP6AP1	NaN	NaN	NaN	NaN	NaN	NaN	4	4	4	15.5	15.5	15.5	52.025	0	7.1419	200430000	7	Q15904	2437	VAS1_HUMAN	V-type proton ATPase subunit S1 (V-ATPase subunit S1) (Protein XAP-3) (V-ATPase Ac45 subunit) (V-ATPase S1 accessory protein) (Vacuolar proton pump subunit S1)	ATP6AP1 ATP6IP1 ATP6S1 VATPS1 XAP3	470		cellular response to increased oxygen levels [GO:0036295]; establishment of organelle localization [GO:0051656]; insulin receptor signaling pathway [GO:0008286]; ion transmembrane transport [GO:0034220]; pH reduction [GO:0045851]; positive regulation of bone resorption [GO:0045780]; positive regulation of ERK1 and ERK2 cascade [GO:0070374]; positive regulation of exocytosis [GO:0045921]; positive…	endoplasmic reticulum membrane [GO:0005789]; endoplasmic reticulum-Golgi intermediate compartment membrane [GO:0033116]; endosome membrane [GO:0010008]; extracellular exosome [GO:0070062]; integral component of membrane [GO:0016021]; plasma membrane proton-transporting V-type ATPase complex [GO:0033181]; proton-transporting two-sector ATPase complex [GO:0016469]; proton-transporting V-type ATPase…	proton-transporting ATP synthase activity, rotational mechanism [GO:0046933]; proton-transporting ATPase activity, rotational mechanism [GO:0046961]; Rab GTPase binding [GO:0017137];ATP binding [GO:0005524]	Insulin receptor recycling
O75787;O75787-2	Renin receptor	ATP6AP2	NaN	NaN	NaN	NaN	NaN	NaN	6	6	6	22.3	22.3	22.3	39.008	0	10.707	64719000	9	O75787;O75787-2	554	RENR_HUMAN	Renin receptor C-terminal fragment];Renin receptor (ATPase H(+)-transporting lysosomal accessory protein 2) (ATPase H(+)-transporting lysosomal-interacting protein 2) (ER-localized type I transmembrane adaptor) (Embryonic liver differentiation factor 10) (N14F) (Renin/prorenin receptor) (Vacuolar ATP synthase membrane sector-associated protein M8-9) (ATP6M8-9) (V-ATPase M8.9 subunit) [Cleaved int…	ATP6AP2 ATP6IP2 CAPER ELDF10 HT028 MSTP009 PSEC0072	350		eye pigmentation [GO:0048069]; head morphogenesis [GO:0060323]; neutrophil degranulation [GO:0043312]; positive regulation of transforming growth factor beta1 production [GO:0032914]; positive regulation of Wnt signaling pathway [GO:0030177]; regulation of MAPK cascade [GO:0043408]; rostrocaudal neural tube patterning [GO:0021903];angiotensin maturation [GO:0002003]	autophagosome membrane [GO:0000421]; axon [GO:0030424]; cell body [GO:0044297]; cell junction [GO:0030054]; dendritic spine membrane [GO:0032591]; endoplasmic reticulum membrane [GO:0005789]; external side of plasma membrane [GO:0009897]; extracellular exosome [GO:0070062]; ficolin-1-rich granule membrane [GO:0101003]; integral component of membrane [GO:0016021]; lysosomal membrane [GO:0005765]; …	signaling receptor activity [GO:0038023]	Metabolism of Angiotensinogen to Angiotensins
Q93050;Q93050-1;Q93050-3	V-type proton ATPase 116 kDa subunit a isoform 1	ATP6V0A1	NaN	NaN	NaN	NaN	20.347	19.0964	7	7	7	8	8	8	96.412	0	11.556	180750000	13	Q93050;Q93050-1;Q93050-3	3610	VPP1_HUMAN	V-type proton ATPase 116 kDa subunit a isoform 1 (V-ATPase 116 kDa isoform a1) (Clathrin-coated vesicle/synaptic vesicle proton pump 116 kDa subunit) (Vacuolar adenosine triphosphatase subunit Ac116) (Vacuolar proton pump subunit 1) (Vacuolar proton translocating ATPase 116 kDa subunit a isoform 1)	ATP6V0A1 ATP6N1 ATP6N1A VPP1	837		ion transmembrane transport [GO:0034220]; neutrophil degranulation [GO:0043312]; phagosome acidification [GO:0090383]; regulation of macroautophagy [GO:0016241]; toxin transport [GO:1901998]; transferrin transport [GO:0033572]; vacuolar acidification [GO:0007035];insulin receptor signaling pathway [GO:0008286]	cytosol [GO:0005829]; endosome membrane [GO:0010008]; extracellular exosome [GO:0070062]; ficolin-1-rich granule membrane [GO:0101003]; Golgi apparatus [GO:0005794]; integral component of membrane [GO:0016021]; intracellular membrane-bounded organelle [GO:0043231]; lysosomal membrane [GO:0005765]; melanosome [GO:0042470]; nuclear speck [GO:0016607]; perinuclear region of cytoplasm [GO:0048471]; p…	proton-transporting ATPase activity, rotational mechanism [GO:0046961];ATPase binding [GO:0051117]	ROS and RNS production in phagocytes
P27449	V-type proton ATPase 16 kDa proteolipid subunit	ATP6V0C	NaN	22.8978	NaN	NaN	NaN	19.7574	2	2	2	11.6	11.6	11.6	15.736	0.00045015	3.814	226320000	17	P27449	1146	VATL_HUMAN	V-type proton ATPase 16 kDa proteolipid subunit (V-ATPase 16 kDa proteolipid subunit) (Vacuolar proton pump 16 kDa proteolipid subunit)	ATP6V0C ATP6C ATP6L ATPL	155		ion transmembrane transport [GO:0034220]; neutrophil degranulation [GO:0043312]; phagosome acidification [GO:0090383]; positive regulation of Wnt signaling pathway [GO:0030177]; proton transmembrane transport [GO:1902600]; regulation of macroautophagy [GO:0016241]; transferrin transport [GO:0033572]; viral process [GO:0016032];insulin receptor signaling pathway [GO:0008286]	cell [GO:0005623]; endosome membrane [GO:0010008]; extracellular exosome [GO:0070062]; ficolin-1-rich granule membrane [GO:0101003]; focal adhesion [GO:0005925]; integral component of membrane [GO:0016021]; lysosomal membrane [GO:0005765]; phagocytic vesicle membrane [GO:0030670]; plasma membrane [GO:0005886]; proton-transporting V-type ATPase, V0 domain [GO:0033179]; tertiary granule membrane [G…	proton-transporting ATP synthase activity, rotational mechanism [GO:0046933]; ubiquitin protein ligase binding [GO:0031625];proton-transporting ATPase activity, rotational mechanism [GO:0046961]	ROS and RNS production in phagocytes
P61421	V-type proton ATPase subunit d 1	ATP6V0D1	21.0112	NaN	20.6626	19.4759	NaN	21.292	4	4	4	14.5	14.5	14.5	40.329	0	7.381	245830000	10	P61421	1733	VA0D1_HUMAN	V-type proton ATPase subunit d 1 (V-ATPase subunit d 1) (32 kDa accessory protein) (V-ATPase 40 kDa accessory protein) (V-ATPase AC39 subunit) (p39) (Vacuolar proton pump subunit d 1)	ATP6V0D1 ATP6D VPATPD	351		cellular iron ion homeostasis [GO:0006879]; cellular response to increased oxygen levels [GO:0036295]; cilium assembly [GO:0060271]; insulin receptor signaling pathway [GO:0008286]; ion transmembrane transport [GO:0034220]; IRE1-mediated unfolded protein response [GO:0036498]; phagosome acidification [GO:0090383]; proton transmembrane transport [GO:1902600]; regulation of macroautophagy [GO:00162…	axon terminus [GO:0043679]; cell [GO:0005623]; early endosome [GO:0005769]; endosome membrane [GO:0010008]; extracellular exosome [GO:0070062]; lysosomal membrane [GO:0005765]; membrane [GO:0016020]; phagocytic vesicle membrane [GO:0030670]; plasma membrane proton-transporting V-type ATPase complex [GO:0033181]; proton-transporting V-type ATPase, V0 domain [GO:0033179]; synaptic vesicle [GO:00080…	proton-exporting ATPase activity, phosphorylative mechanism [GO:0008553]; proton-transporting ATPase activity, rotational mechanism [GO:0046961];protein-containing complex binding [GO:0044877]	ROS and RNS production in phagocytes
P38606;P38606-2	V-type proton ATPase catalytic subunit A	ATP6V1A	22.1423	22.6738	23.1652	22.6224	23.3488	22.7037	19	19	19	47.2	47.2	47.2	68.303	0	228.28	3112900000	112	P38606;P38606-2	1320	VATA_HUMAN	V-type proton ATPase catalytic subunit A (V-ATPase subunit A) (EC 7.1.2.2) (V-ATPase 69 kDa subunit) (Vacuolar ATPase isoform VA68) (Vacuolar proton pump subunit alpha)	ATP6V1A ATP6A1 ATP6V1A1 VPP2	617		cellular iron ion homeostasis [GO:0006879]; cellular response to increased oxygen levels [GO:0036295]; insulin receptor signaling pathway [GO:0008286]; ion transmembrane transport [GO:0034220]; phagosome acidification [GO:0090383]; regulation of macroautophagy [GO:0016241]; transferrin transport [GO:0033572];ATP metabolic process [GO:0046034]	cell [GO:0005623]; cytosol [GO:0005829]; extracellular exosome [GO:0070062]; lysosomal membrane [GO:0005765]; microvillus [GO:0005902]; plasma membrane [GO:0005886]; proton-transporting two-sector ATPase complex [GO:0016469]; proton-transporting V-type ATPase, V1 domain [GO:0033180]; vacuolar membrane [GO:0005774];apical plasma membrane [GO:0016324]	proton-transporting ATPase activity, rotational mechanism [GO:0046961];ATP binding [GO:0005524]	ROS and RNS production in phagocytes
[truncated: 4,827 more rows]

## Sheet: Table2Quantified in all samples
Proteins were filtered to retain those quantified in all samples. T-test performed comparing NSP1 from both coronaviruses to the BioID2 negative control. Data visualized in Fig.1B Volcano plot with FDR<0.05 and S0 0.5 fold change parameter. Majority protein IDs	Protein names	Gene names	Log2 Fold Change (SARS-CoV nsp1-BioID2)	Significant in Volcano Plot (S0=0.5, FDR <0.05)	p-value	q-value	BioID2 LFQ intensity BioID2_1	BioID2 LFQ intensity BioID2_2	LFQ intensity SCoV2 nsp1_1	LFQ intensity SCoV2 nsp1_2	LFQ intensity SCoV nsp1_1	LFQ intensity SCoV nsp1_2	Pathway	Gene ontology (biological process)	Gene ontology (cellular component)	Gene ontology (molecular function)	Pathway Name	Entry name	Protein names_	Gene names_	Peptides	Razor + unique peptides	Unique peptides	Sequence coverage [%]	Unique + razor sequence coverage [%]	Unique sequence coverage [%]	Mol. weight [kDa]	Q-value	Score	Intensity	MS/MS count	id
[truncated: 946 more rows]

[truncated: 3 more sheets: Table3 Proximal to NSP1, Table 4 CoV2 vs CoV, Table 5 Quantified in all NSP1]
